# Supplementary material for: Human whole blood influences the expression of Acinetobacter baumannii genes related to translation and siderophore production
Source: PLoS One. 2025 Jul 24;20(7):e0326330. doi: 10.1371/journal.pone.0326330 (PMC12289009; doi:10.1371/journal.pone.0326330)
Supplement: S1 Table — (XLSX) [file pone.0326330.s007.xlsx]

## Sheet: annotated_all_DEGgenes
protein_ID	gene_ID	protein	baseMean	log2FoldChange	lfcSE	stat	pvalue	padj
WP_000731819.1	H0N27_RS08530	type 1 fimbrial protein	20321.7	8.93129	0.348571	25.6226	8.54462e-145	2.90346e-141
WP_049081574.1	H0N27_RS04410	sulfate ABC transporter substrate-binding protein	2134.98	8.6746	0.782787	11.0817	1.5394e-28	6.15398e-27
WP_114154606.1	H0N27_RS05115	ferric acinetobactin ABC transporter ATP-binding protein BauE	96.2161	8.38439	2.00746	4.17662	2.95867e-05	0.000153255
WP_000031355.1	H0N27_RS14230	DUF1852 domain-containing protein	1964.68	8.24488	0.739699	11.1463	7.46718e-29	3.02065e-27
WP_062936660.1	H0N27_RS04405	alpha/beta hydrolase	895.801	8.11349	0.896086	9.05437	1.37363e-19	3.59046e-18
WP_168726239.1	H0N27_RS08535	molecular chaperone	2278.4	8.03378	0.599627	13.398	6.21467e-41	4.91103e-39
WP_000083115.1	H0N27_RS04400	sulfate ABC transporter permease subunit CysT	912.017	7.6433	0.862868	8.85802	8.14474e-19	2.02013e-17
WP_168726517.1	H0N27_RS05150	acinetobactin biosynthesis histidine decarboxylase BasG	230.781	7.56408	1.58126	4.78359	1.72189e-06	1.13832e-05
WP_168727048.1	H0N27_RS17280	FMNH2-dependent alkanesulfonate monooxygenase	313.614	7.50306	1.53974	4.87293	1.09958e-06	7.51783e-06
WP_086261556.1	H0N27_RS09185	acetyltransferase	1571.57	7.45157	0.660598	11.28	1.64676e-29	6.74178e-28
WP_016653752.1	H0N27_RS05160	acinetobactin export ABC transporter permease/ATP-binding subunit BarB	329.072	7.40661	1.71794	4.31133	1.62278e-05	8.87955e-05
WP_001048807.1	H0N27_RS04395	sulfate ABC transporter permease subunit CysW	711.356	7.28911	0.73066	9.97606	1.94023e-23	6.27897e-22
WP_171527591.1	H0N27_RS10400	ABC transporter permease subunit	21.3362	7.18138	1.41065	5.09085	3.5647e-07	2.63323e-06
WP_058062368.1	H0N27_RS14825	Rid family hydrolase	215.695	6.98292	0.956818	7.29807	2.91925e-13	4.65709e-12
WP_000027499.1	H0N27_RS04390	sulfate ABC transporter ATP-binding protein	1315.82	6.6059	0.536085	12.3225	6.85542e-35	3.69757e-33
WP_017815796.1	H0N27_RS05145	acinetobactin biosynthesis bifunctional isochorismatase/aryl carrier protein BasF	225.647	6.53646	1.49533	4.37126	1.23531e-05	6.91532e-05
WP_032028228.1	H0N27_RS01770	hypothetical protein	13.0421	6.46742	1.48116	4.36645	1.26282e-05	7.05765e-05
WP_001104132.1	H0N27_RS05120	siderophore-binding periplasmic lipoprotein BauB	324.443	6.45192	0.965107	6.68518	2.30635e-11	3.06132e-10
WP_171527649.1	H0N27_RS17080	L-lactate permease	1407.33	6.44595	0.779894	8.26517	1.39498e-16	2.89033e-15
WP_000733004.1	H0N27_RS00935	porin Omp33-36	10559.7	6.24544	0.326701	19.1167	1.83457e-81	1.24677e-78
WP_168726330.1	H0N27_RS10395	amino acid ABC transporter permease	21.6202	6.21238	1.49671	4.1507	3.31464e-05	0.000168863
WP_000424060.1	H0N27_RS16685	F0F1 ATP synthase subunit C	887.518	6.19933	0.37343	16.6011	6.8445e-62	1.93813e-59
WP_168726669.1	H0N27_RS00895	FMN reductase	373.994	6.16638	0.802818	7.68092	1.5795e-14	2.76657e-13
WP_000090661.1	H0N27_RS06205	30S ribosomal protein S18	1398.7	6.06848	0.429792	14.1196	2.87757e-45	3.25933e-43
WP_168727049.1	H0N27_RS17285	aliphatic sulfonate ABC transporter permease SsuC	147.779	6.00423	0.975376	6.15581	7.46962e-10	8.10919e-09
WP_001216679.1	H0N27_RS06210	30S ribosomal protein S6	3015.72	5.9761	0.453469	13.1786	1.16478e-39	8.42109e-38
WP_000114463.1	H0N27_RS10185	ATP-binding cassette domain-containing protein	1200.64	5.96615	0.794808	7.50641	6.07719e-14	1.00733e-12
WP_168726311.1	H0N27_RS10175	taurine dioxygenase	1474.92	5.90781	0.634606	9.30941	1.28546e-20	3.55121e-19
WP_000124858.1	H0N27_RS14665	50S ribosomal protein L20	1351.72	5.88333	0.384725	15.2923	8.6058e-53	1.3925e-50
WP_168726312.1	H0N27_RS10180	taurine ABC transporter permease TauC	1121.74	5.79913	0.782701	7.40913	1.27128e-13	2.05705e-12
WP_001072861.1	H0N27_RS16245	phosphomethylpyrimidine synthase ThiC	2380.81	5.79628	0.390361	14.8485	7.11322e-50	1.00711e-47
WP_001096359.1	H0N27_RS14670	50S ribosomal protein L35	417.129	5.79039	0.432089	13.4009	5.97168e-41	4.83137e-39
WP_001011052.1	H0N27_RS04385	CysB family HTH-type transcriptional regulator	1212.46	5.74896	0.413499	13.9032	6.05842e-44	6.23834e-42
WP_206677394.1	H0N27_RS05155	ABC transporter ATP-binding protein/permease	317.952	5.74119	1.45068	3.95759	7.5709e-05	0.000355943
WP_168726303.1	H0N27_RS09965	LLM class flavin-dependent oxidoreductase	265.707	5.72384	0.87384	6.55022	5.74543e-11	7.12517e-10
WP_001024691.1	H0N27_RS16680	F0F1 ATP synthase subunit B	1394	5.69038	0.317663	17.9133	9.29135e-72	5.262e-69
WP_065184751.1	H0N27_RS09960	SfnB family sulfur acquisition oxidoreductase	321.467	5.63527	0.80496	7.00068	2.54723e-12	3.77968e-11
WP_168726630.1	H0N27_RS05100	acinetobactin non-ribosomal peptide synthetase subunit BasB	471.651	5.61796	0.933417	6.0187	1.75823e-09	1.78876e-08
WP_001164677.1	H0N27_RS17275	sulfonate ABC transporter substrate-binding protein	175.024	5.55579	0.9203	6.03693	1.57075e-09	1.61093e-08
WP_000735351.1	H0N27_RS14225	methionine synthase	2332.49	5.54963	0.693904	7.99769	1.26771e-15	2.34114e-14
WP_000192767.1	H0N27_RS00890	dimethyl sulfone monooxygenase SfnG	502.027	5.51144	0.744838	7.39952	1.36682e-13	2.20116e-12
WP_000651495.1	H0N27_RS10190	taurine ABC transporter substrate-binding protein	1557	5.49558	0.680269	8.07853	6.55536e-16	1.25141e-14
WP_000818995.1	H0N27_RS16675	F0F1 ATP synthase subunit delta	1599.58	5.41945	0.304388	17.8044	6.53353e-71	3.17156e-68
WP_000106687.1	H0N27_RS14830	MFS transporter	594.032	5.40025	0.765792	7.05184	1.76569e-12	2.64308e-11
WP_001124964.1	H0N27_RS08540	fimbrial biogenesis outer membrane usher protein	2480.19	5.3946	0.369191	14.612	2.3566e-48	3.20309e-46
WP_168726282.1	H0N27_RS09235	SidA/IucD/PvdA family monooxygenase	212.398	5.24697	0.975563	5.3784	7.51492e-08	6.21306e-07
WP_000668585.1	H0N27_RS08780	hypothetical protein	11.1273	5.23519	1.33786	3.91309	9.11213e-05	0.000422415
WP_001186635.1	H0N27_RS16670	F0F1 ATP synthase subunit alpha	5227.52	5.23222	0.302698	17.2853	6.07401e-67	2.06395e-64
WP_000980437.1	H0N27_RS08790	aspartate ammonia-lyase	965.823	5.21409	0.625241	8.33933	7.4713e-17	1.6274e-15
WP_168727047.1	H0N27_RS17260	RcnB family protein	111.577	5.18669	0.94736	5.47489	4.37783e-08	3.70969e-07
WP_000718586.1	H0N27_RS16690	F0F1 ATP synthase subunit A	2061	5.18576	0.306193	16.9362	2.4325e-64	7.5142e-62
WP_168726302.1	H0N27_RS09955	SfnB family sulfur acquisition oxidoreductase	203.895	5.18298	0.779831	6.64629	3.00576e-11	3.91324e-10
WP_168726329.1	H0N27_RS10385	transporter substrate-binding domain-containing protein	155.811	5.12886	0.75694	6.77578	1.23734e-11	1.69535e-10
WP_000189236.1	H0N27_RS01600	ribosome maturation factor RimM	1889.09	5.07309	0.327649	15.4833	4.49632e-54	8.04132e-52
WP_000125378.1	H0N27_RS05410	translation elongation factor Ts	1300.42	5.06112	0.355728	14.2275	6.18602e-46	7.50718e-44
WP_000059344.1	H0N27_RS01260	acetyl-CoA hydrolase/transferase family protein	2328.1	5.05711	0.464866	10.8786	1.45714e-27	5.5015e-26
WP_000718711.1	H0N27_RS05605	ferredoxin--NADP reductase	446.3	5.05357	0.579509	8.72044	2.77134e-18	6.61223e-17
WP_001284971.1	H0N27_RS16665	F0F1 ATP synthase subunit gamma	2594.18	4.96671	0.317596	15.6385	3.98184e-55	8.45644e-53
WP_001138119.1	H0N27_RS02030	30S ribosomal protein S19	2856.09	4.96513	0.327246	15.1724	5.38348e-52	8.31503e-50
WP_000135204.1	H0N27_RS02130	30S ribosomal protein S4	5432.61	4.93678	0.3575	13.8091	2.24465e-43	2.1187e-41
WP_000079412.1	H0N27_RS09970	MetQ/NlpA family ABC transporter substrate-binding protein	147.344	4.90201	0.772882	6.34251	2.26059e-10	2.61275e-09
WP_000018791.1	H0N27_RS09200	hypothetical protein	4.22564	4.83013	1.55864	3.09894	0.00194212	0.00645095
WP_001050255.1	H0N27_RS02015	50S ribosomal protein L4	4121.21	4.82279	0.292968	16.4618	6.90077e-61	1.67491e-58
WP_001240377.1	H0N27_RS17520	ribonuclease P protein component	166.679	4.81896	0.543866	8.86057	7.96082e-19	1.98903e-17
WP_001130360.1	H0N27_RS10390	amino acid ABC transporter ATP-binding protein	33.564	4.79558	1.05111	4.56239	5.05744e-06	3.05243e-05
WP_000251652.1	H0N27_RS17515	membrane protein insertion efficiency factor YidD	65.0078	4.79218	0.822346	5.82745	5.62793e-09	5.35678e-08
WP_168726516.1	H0N27_RS05140	(2 3-dihydroxybenzoyl)adenylate synthase BasE	272.887	4.74189	0.825414	5.74487	9.19939e-09	8.49443e-08
WP_001222772.1	H0N27_RS17075	transcriptional regulator LldR	377.443	4.73181	0.749082	6.31681	2.67016e-10	3.07566e-09
WP_206677396.1	H0N27_RS05105	iron chelate uptake ABC transporter family permease subunit	23.3129	4.71585	1.14722	4.11069	3.9448e-05	0.000197706
WP_001040166.1	H0N27_RS02125	30S ribosomal protein S11	2855.46	4.68234	0.370882	12.6249	1.53988e-36	9.87266e-35
WP_001003194.1	H0N27_RS02090	50S ribosomal protein L18	2135.32	4.67817	0.386189	12.1137	8.94058e-34	4.60304e-32
WP_001058538.1	H0N27_RS02020	50S ribosomal protein L23	2760.11	4.67573	0.268871	17.3903	9.77889e-68	4.15358e-65
WP_114199033.1	H0N27_RS02950	nitrite/sulfite reductase	376.816	4.62239	0.70089	6.59503	4.25164e-11	5.37066e-10
WP_000090815.1	H0N27_RS02120	30S ribosomal protein S13	3195.18	4.61163	0.345178	13.3601	1.03369e-40	7.98291e-39
WP_000260334.1	H0N27_RS01595	30S ribosomal protein S16	647.552	4.60548	0.373464	12.3318	6.10725e-35	3.34717e-33
WP_000198631.1	H0N27_RS02135	DNA-directed RNA polymerase subunit alpha	8382.62	4.60445	0.372066	12.3754	3.55274e-35	2.08141e-33
WP_000062616.1	H0N27_RS02080	30S ribosomal protein S8	2443.4	4.60348	0.371958	12.3764	3.50927e-35	2.08141e-33
WP_168726698.1	H0N27_RS01605	tRNA (guanosine(37)-N1)-methyltransferase TrmD	1898.88	4.60231	0.374487	12.2897	1.02949e-34	5.46596e-33
WP_001216380.1	H0N27_RS02140	50S ribosomal protein L17	2023.19	4.58455	0.380755	12.0407	2.17146e-33	1.05409e-31
WP_000070912.1	H0N27_RS02005	30S ribosomal protein S10	5383.07	4.57731	0.277999	16.4652	6.52658e-61	1.67491e-58
WP_001107594.1	H0N27_RS10360	hypothetical protein	134.725	4.56734	0.719613	6.34693	2.19649e-10	2.54733e-09
WP_001982118.1	H0N27_RS05405	30S ribosomal protein S2	4485.96	4.54467	0.345972	13.1359	2.04927e-39	1.45072e-37
WP_001122317.1	H0N27_RS02025	50S ribosomal protein L2	8031.65	4.52741	0.310933	14.5607	4.99169e-48	6.52376e-46
WP_168726764.1	H0N27_RS13210	homocysteine S-methyltransferase family protein	54.3876	4.51246	0.822556	5.4859	4.1138e-08	3.50343e-07
WP_000587282.1	H0N27_RS17070	FMN-dependent L-lactate dehydrogenase LldD	466.952	4.5097	0.665039	6.7811	1.19262e-11	1.6407e-10
WP_001982638.1	H0N27_RS02035	50S ribosomal protein L22	2378.72	4.50587	0.300553	14.9919	8.29257e-51	1.22514e-48
WP_001982642.1	H0N27_RS02010	50S ribosomal protein L3	7903.4	4.50489	0.288715	15.6033	6.91562e-55	1.38231e-52
WP_001224256.1	H0N27_RS15580	type B 50S ribosomal protein L31	168.657	4.50135	0.67076	6.71083	1.93526e-11	2.61992e-10
WP_001141025.1	H0N27_RS02095	30S ribosomal protein S5	2890.71	4.48406	0.375322	11.9472	6.71154e-33	3.12408e-31
WP_000113197.1	H0N27_RS02070	50S ribosomal protein L5	3471.05	4.47133	0.356696	12.5354	4.77817e-36	3.00671e-34
WP_001074682.1	H0N27_RS16095	50S ribosomal protein L11	4475.71	4.46524	0.329954	13.5329	9.99896e-42	8.28694e-40
WP_000183286.1	H0N27_RS17290	ATP-binding cassette domain-containing protein	128.806	4.45936	0.866902	5.14402	2.68921e-07	2.01721e-06
WP_000091932.1	H0N27_RS02085	50S ribosomal protein L6	4517.24	4.45258	0.388699	11.4551	2.21741e-30	9.41844e-29
WP_001196213.1	H0N27_RS16085	50S ribosomal protein L10	5356.07	4.43799	0.347818	12.7595	2.75928e-37	1.83844e-35
WP_168726283.1	H0N27_RS09240	siderophore biosynthesis protein	316.523	4.41032	0.903277	4.88258	1.04707e-06	7.21694e-06
WP_001173275.1	H0N27_RS17270	sulfonate ABC transporter substrate-binding protein	65.8581	4.40966	1.00585	4.38402	1.1651e-05	6.56555e-05
WP_000224786.1	H0N27_RS02435	30S ribosomal protein S9	619.244	4.39372	0.323666	13.5748	5.64596e-42	4.91922e-40
WP_001153960.1	H0N27_RS09985	ABC transporter permease	57.542	4.38497	0.708225	6.19149	5.95973e-10	6.61803e-09
WP_000382591.1	H0N27_RS06200	50S ribosomal protein L9	2531.69	4.38488	0.367895	11.9188	9.44051e-33	4.33498e-31
WP_001133287.1	H0N27_RS13690	ribose-phosphate pyrophosphokinase	1206.82	4.37248	0.313854	13.9316	4.07399e-44	4.32607e-42
WP_001982634.1	H0N27_RS02060	50S ribosomal protein L14	2067.43	4.33869	0.308478	14.0649	6.24512e-45	6.84546e-43
WP_227552419.1	H0N27_RS00590	hypothetical protein	5.92411	4.28283	1.44055	2.97305	0.00294853	0.00923421
WP_001096694.1	H0N27_RS16090	50S ribosomal protein L1	4522.18	4.27423	0.322871	13.2382	5.27981e-40	3.90017e-38
WP_168726281.1	H0N27_RS09230	DHA2 family efflux MFS transporter permease subunit	166.448	4.25887	0.896556	4.75025	2.0316e-06	1.32503e-05
WP_168726266.1	H0N27_RS09030	class I SAM-dependent methyltransferase	84.4656	4.25725	0.933801	4.55905	5.13852e-06	3.07949e-05
WP_000854895.1	H0N27_RS02440	50S ribosomal protein L13	1305.8	4.22202	0.327936	12.8745	6.26437e-38	4.25727e-36
WP_001074624.1	H0N27_RS02075	30S ribosomal protein S14	1827.95	4.18139	0.338751	12.3435	5.27814e-35	2.94018e-33
WP_000094481.1	H0N27_RS16660	F0F1 ATP synthase subunit beta	4673.68	4.16452	0.318576	13.0723	4.74108e-39	3.28779e-37
WP_001981590.1	H0N27_RS01390	sulfate ABC transporter substrate-binding protein	107.616	4.1642	0.606464	6.86636	6.5863e-12	9.44314e-11
WP_168726445.1	H0N27_RS10520	DcaP family trimeric outer membrane transporter	70.4414	4.14191	0.993792	4.16778	3.0758e-05	0.000158597
WP_001062685.1	H0N27_RS02065	50S ribosomal protein L24	3248.48	4.12866	0.333818	12.368	3.89396e-35	2.24266e-33
WP_168726520.1	H0N27_RS05175	acinetobactin biosynthesis isochorismate synthase BasJ	62.2959	4.12016	1.51038	2.72789	0.00637402	0.0182008
WP_000199457.1	H0N27_RS11775	alanine--tRNA ligase	638.432	4.10605	0.353515	11.6149	3.46077e-31	1.50766e-29
WP_000082714.1	H0N27_RS00990	AzlD domain-containing protein	2.50508	4.10148	1.68342	2.43639	0.0148347	0.0377591
WP_000014562.1	H0N27_RS01610	50S ribosomal protein L19	1957.88	4.09805	0.444128	9.22718	2.77853e-20	7.49322e-19
WP_000214355.1	H0N27_RS03895	phosphoenolpyruvate carboxykinase (GTP)	938.982	4.09449	0.465441	8.79702	1.40496e-18	3.43456e-17
WP_000941215.1	H0N27_RS02045	50S ribosomal protein L16	3085.94	4.08207	0.326887	12.4877	8.71468e-36	5.28794e-34
WP_000849088.1	H0N27_RS02100	50S ribosomal protein L30	878.542	4.07921	0.413173	9.87288	5.45763e-23	1.68591e-21
WP_206677395.1	H0N27_RS05135	condensation domain-containing protein	144.454	4.04705	0.947459	4.27148	1.94184e-05	0.000103423
WP_000831329.1	H0N27_RS17525	50S ribosomal protein L34	123.54	4.03927	0.498564	8.10181	5.41464e-16	1.05137e-14
WP_085941234.1	H0N27_RS09980	ATP-binding cassette domain-containing protein	98.0341	4.02858	0.624083	6.4552	1.08077e-10	1.29312e-09
WP_001291845.1	H0N27_RS02055	30S ribosomal protein S17	3948.36	4.02521	0.371494	10.8352	2.34444e-27	8.75429e-26
WP_000849928.1	H0N27_RS02050	50S ribosomal protein L29	1844.83	4.01539	0.345914	11.6081	3.74991e-31	1.61293e-29
WP_000777730.1	H0N27_RS15845	ribosome maturation factor RimP	404.406	3.977	0.436874	9.10331	8.7622e-20	2.34441e-18
WP_001007364.1	H0N27_RS09975	MetQ/NlpA family ABC transporter substrate-binding protein	84.2343	3.93737	0.66924	5.88335	4.02037e-09	3.91439e-08
WP_000871878.1	H0N27_RS00920	cation acetate symporter	1803.11	3.9135	0.390645	10.0181	1.2698e-23	4.14883e-22
WP_002000592.1	H0N27_RS02110	preprotein translocase subunit SecY	8256.8	3.89668	0.384496	10.1345	3.88281e-24	1.30632e-22
WP_168726857.1	H0N27_RS16080	50S ribosomal protein L7/L12	5002.3	3.8822	0.405407	9.57607	1.00812e-21	2.92786e-20
WP_000224542.1	H0N27_RS16655	F0F1 ATP synthase subunit epsilon	1359.4	3.83425	0.378965	10.1177	4.61091e-24	1.53607e-22
WP_086221422.1	H0N27_RS10355	serine acetyltransferase	86.9816	3.80876	0.737678	5.16317	2.428e-07	1.83341e-06
WP_005128301.1	H0N27_RS06000	Csu fimbrial biogenesis chaperone CsuC	44.3124	3.79589	0.827803	4.5855	4.52904e-06	2.76296e-05
WP_168727010.1	H0N27_RS16595	TonB-dependent copper receptor	353.182	3.75323	0.533297	7.03779	1.95318e-12	2.91093e-11
WP_000624763.1	H0N27_RS14725	3-methyl-2-oxobutanoate hydroxymethyltransferase	149.007	3.74311	0.463296	8.0793	6.5142e-16	1.25058e-14
WP_000649450.1	H0N27_RS15445	3-isopropylmalate dehydratase small subunit	721.32	3.72061	0.563473	6.60299	4.0295e-11	5.10904e-10
WP_001190204.1	H0N27_RS03790	transcription elongation factor GreA	1467.51	3.71265	0.464295	7.99632	1.28194e-15	2.35461e-14
WP_168726515.1	H0N27_RS05130	putative histamine N-monooxygenase	211.661	3.70211	0.952144	3.88818	0.000100997	0.000463141
WP_168726513.1	H0N27_RS05110	ferric acinetobactin ABC transporter permease subunit BauC	35.2918	3.69569	0.993095	3.72139	0.00019813	0.000852208
WP_001176270.1	H0N27_RS00640	ion channel protein Tsx	82.3449	3.6897	0.490179	7.52725	5.18202e-14	8.63162e-13
WP_000821745.1	H0N27_RS08545	fimbrial protein	612.344	3.68929	0.431952	8.54099	1.33082e-17	3.11871e-16
WP_000907603.1	H0N27_RS15450	3-isopropylmalate dehydratase large subunit	1596.34	3.67573	0.608908	6.0366	1.57395e-09	1.61093e-08
WP_000928089.1	H0N27_RS01420	phospho-N-acetylmuramoyl-pentapeptide-transferase	134.787	3.65891	0.48859	7.4887	6.9557e-14	1.14181e-12
WP_001209544.1	H0N27_RS09770	methionine adenosyltransferase	657.667	3.65252	0.348884	10.4691	1.19721e-25	4.23762e-24
WP_000532248.1	H0N27_RS15840	transcription termination factor NusA	2157.31	3.64805	0.370075	9.8576	6.35481e-23	1.94537e-21
WP_000828376.1	H0N27_RS17305	TDT family transporter	168.383	3.62606	0.91587	3.95914	7.52194e-05	0.000354501
WP_171945430.1	H0N27_RS00385	HutD family protein	13.1407	3.62552	0.943768	3.84154	0.000122266	0.000549467
WP_000867907.1	H0N27_RS02115	50S ribosomal protein L36	1458.19	3.56156	0.438763	8.11728	4.76764e-16	9.3106e-15
WP_000784269.1	H0N27_RS02770	hypothetical protein	121.951	3.535	0.778289	4.54202	5.57182e-06	3.32159e-05
WP_171945437.1	H0N27_RS17065	D-lactate dehydrogenase	360.794	3.53406	0.592811	5.96153	2.49882e-09	2.51213e-08
WP_168726557.1	H0N27_RS05970	GntR family transcriptional regulator	10.0798	3.51544	1.11096	3.16432	0.00155445	0.00530738
WP_000992244.1	H0N27_RS10350	rhodanese-like domain-containing protein	31.7892	3.49504	0.806326	4.33453	1.46072e-05	8.05953e-05
WP_032033516.1	H0N27_RS15435	3-isopropylmalate dehydrogenase	1080.56	3.49283	0.448396	7.7896	6.72208e-15	1.20219e-13
WP_000214787.1	H0N27_RS12785	isocitrate lyase	4313.49	3.46764	0.604743	5.73407	9.80507e-09	8.95635e-08
WP_107973266.1	H0N27_RS10380	cysteine ABC transporter substrate-binding protein	114.056	3.46162	0.657928	5.26139	1.42968e-07	1.12195e-06
WP_000113824.1	H0N27_RS13505	elongation factor G	11987.8	3.45651	0.276286	12.5107	6.52868e-36	4.03353e-34
WP_000559183.1	H0N27_RS06160	tRNA uridine-5-carboxymethylaminomethyl(34) synthesis enzyme MnmG	557.534	3.41673	0.393884	8.67446	4.15522e-18	9.80517e-17
WP_001986427.1	H0N27_RS12145	argininosuccinate synthase	738.923	3.41645	0.379584	9.0005	2.24693e-19	5.78415e-18
WP_001287579.1	H0N27_RS03675	citrate synthase	2305.4	3.3966	0.363416	9.34631	9.07615e-21	2.54882e-19
WP_168726263.1	H0N27_RS08955	50S ribosomal protein L3 N(5)-glutamine methyltransferase	85.8787	3.39658	0.420372	8.07994	6.47984e-16	1.25058e-14
WP_001011664.1	H0N27_RS15260	MotA/TolQ/ExbB proton channel family protein	355.519	3.39567	0.328577	10.3345	4.92094e-25	1.70626e-23
WP_000131196.1	H0N27_RS01280	RNA-binding transcriptional accessory protein	264.467	3.38992	0.433653	7.81712	5.4044e-15	9.71649e-14
WP_000790104.1	H0N27_RS05985	Csu fimbrial major subunit CsuAB	896.738	3.34608	0.541111	6.18373	6.26058e-10	6.92946e-09
WP_000372818.1	H0N27_RS00915	DUF485 domain-containing protein	329.172	3.32185	0.494237	6.72117	1.80275e-11	2.4503e-10
WP_000826151.1	H0N27_RS09040	hypothetical protein	19.8931	3.31781	0.767521	4.32276	1.54088e-05	8.47233e-05
WP_171527616.1	H0N27_RS00720	TonB-dependent siderophore receptor	30.1898	3.3172	0.891257	3.72194	0.000197699	0.000851436
WP_000471151.1	H0N27_RS01885	hypothetical protein	53.7776	3.31506	0.565513	5.86204	4.57208e-09	4.40111e-08
WP_168726456.1	H0N27_RS03795	carbamoyl-phosphate synthase large subunit	7471.75	3.29838	0.40358	8.1728	3.01303e-16	6.02252e-15
WP_000130326.1	H0N27_RS15835	translation initiation factor IF-2	5808.35	3.28521	0.272037	12.0763	1.40882e-33	7.14502e-32
WP_000175340.1	H0N27_RS02105	50S ribosomal protein L15	3559.5	3.28184	0.36181	9.0706	1.18365e-19	3.11787e-18
WP_168726262.1	H0N27_RS08950	chorismate synthase	158.235	3.28039	0.41235	7.95534	1.7864e-15	3.24609e-14
WP_168726310.1	H0N27_RS10170	aspartate/glutamate racemase family protein	55.7165	3.25991	0.835112	3.90356	9.47889e-05	0.000438221
WP_000029005.1	H0N27_RS08815	ABC transporter ATP-binding protein	14.6928	3.24538	0.84826	3.82593	0.000130278	0.000580191
WP_000490209.1	H0N27_RS16700	metal ABC transporter substrate-binding protein	264.348	3.23864	0.396206	8.17413	2.98001e-16	5.99176e-15
WP_001091949.1	H0N27_RS01895	lipid asymmetry maintenance ABC transporter permease subunit MlaE	302.9	3.23462	0.389853	8.29702	1.06753e-16	2.25308e-15
WP_000986448.1	H0N27_RS02725	aspartate--tRNA ligase	636.36	3.21175	0.306502	10.4787	1.08186e-25	3.86963e-24
WP_168726316.1	H0N27_RS10210	monooxygenase	222.582	3.18126	0.700656	4.5404	5.61469e-06	3.33544e-05
WP_000013652.1	H0N27_RS09375	30S ribosomal protein S20	808.61	3.17895	0.314438	10.1099	4.99263e-24	1.64708e-22
WP_024439025.1	H0N27_RS09225	siderophore achromobactin biosynthesis protein AcsC	342.321	3.17821	0.874391	3.63477	0.000278233	0.00115016
WP_001029610.1	H0N27_RS13500	elongation factor Tu	10873.4	3.17031	0.262634	12.0712	1.49953e-33	7.38462e-32
WP_001029610.1	H0N27_RS13500	elongation factor Tu	10873.4	3.17031	0.262634	12.0712	1.49953e-33	7.38462e-32
WP_001029610.1	H0N27_RS16115	elongation factor Tu	10873.4	3.17031	0.262634	12.0712	1.49953e-33	7.38462e-32
WP_001029610.1	H0N27_RS16115	elongation factor Tu	10873.4	3.17031	0.262634	12.0712	1.49953e-33	7.38462e-32
WP_000078452.1	H0N27_RS07790	phosphopyruvate hydratase	881.374	3.16775	0.296877	10.6702	1.40288e-26	5.1815e-25
WP_168726326.1	H0N27_RS10365	cysteine desulfurase	207.825	3.14784	0.554073	5.68127	1.33695e-08	1.20184e-07
WP_001028710.1	H0N27_RS10315	LrgB family protein	9.93084	3.13307	1.15165	2.72051	0.00651804	0.018554
WP_000667231.1	H0N27_RS02635	tRNA guanosine(34) transglycosylase Tgt	81.1287	3.13007	0.45734	6.84408	7.69708e-12	1.08776e-10
WP_000179337.1	H0N27_RS11400	HAD-IIIA family hydrolase	123.092	3.12018	0.531041	5.87559	4.21349e-09	4.06745e-08
WP_168726691.1	H0N27_RS01415	UDP-N-acetylmuramoyl-tripeptide--D-alanyl-D-alanine ligase	124.922	3.11346	0.458661	6.78815	1.13579e-11	1.58173e-10
WP_000271409.1	H0N27_RS03580	50S ribosomal protein L21	1577.74	3.08357	0.31518	9.78352	1.32521e-22	3.98502e-21
WP_168726558.1	H0N27_RS05995	Csu fimbrial biogenesis protein CsuB	17.2614	3.08164	0.915771	3.36507	0.000765234	0.00282945
WP_000331899.1	H0N27_RS16075	DNA-directed RNA polymerase subunit beta	7316.46	3.08103	0.264194	11.662	1.99292e-31	8.79473e-30
WP_000988402.1	H0N27_RS11375	type I secretion system permease/ATPase	165.391	3.07568	0.46294	6.6438	3.05692e-11	3.96466e-10
WP_001198432.1	H0N27_RS15145	trigger factor	1558.54	3.07008	0.3167	9.69397	3.19851e-22	9.53381e-21
WP_000832994.1	H0N27_RS16100	transcription termination/antitermination protein NusG	1810.72	3.06368	0.280087	10.9383	7.55905e-28	2.91882e-26
WP_000546639.1	H0N27_RS11685	aspartate carbamoyltransferase catalytic subunit	64.7368	3.06291	0.568079	5.39171	6.97906e-08	5.79825e-07
WP_171945452.1	H0N27_RS15265	energy transducer TonB	173.124	3.0506	0.457243	6.67171	2.5284e-11	3.33004e-10
WP_000106446.1	H0N27_RS03800	glutamine-hydrolyzing carbamoyl-phosphate synthase small subunit	2839.56	3.02733	0.416382	7.27056	3.57992e-13	5.68438e-12
WP_000698630.1	H0N27_RS11185	chloride channel protein	41.0117	3.02556	0.62339	4.8534	1.21365e-06	8.26451e-06
WP_168726771.1	H0N27_RS12970	methionine synthase	378.832	3.02119	0.418672	7.21613	5.34865e-13	8.37544e-12
WP_096877361.1	H0N27_RS02735	zinc piracy TonB-dependent receptor ZnuD	310.128	3.01981	0.520795	5.79846	6.69248e-09	6.31696e-08
WP_000201632.1	H0N27_RS03585	50S ribosomal protein L27	893.544	3.00757	0.379342	7.92839	2.21997e-15	4.01247e-14
WP_000813006.1	H0N27_RS02310	malate dehydrogenase	2424.55	3.00034	0.423864	7.07855	1.45671e-12	2.19995e-11
WP_000246374.1	H0N27_RS13515	30S ribosomal protein S12	2884.16	2.99912	0.293975	10.202	1.94304e-24	6.60244e-23
WP_001138055.1	H0N27_RS13510	30S ribosomal protein S7	3747.1	2.99571	0.251979	11.8887	1.35479e-32	6.13812e-31
WP_000846362.1	H0N27_RS14720	pantoate--beta-alanine ligase	113.693	2.99461	0.506897	5.90774	3.46834e-09	3.39637e-08
WP_000939648.1	H0N27_RS07160	acetyl-CoA carboxylase biotin carboxylase subunit	361.677	2.99447	0.391664	7.6455	2.0813e-14	3.6268e-13
WP_000915319.1	H0N27_RS06215	heme o synthase	607.806	2.97326	0.354093	8.39682	4.5873e-17	1.03918e-15
WP_000084237.1	H0N27_RS16695	ATP synthase subunit I	177.248	2.9554	0.370342	7.98018	1.46123e-15	2.6695e-14
WP_168726995.1	H0N27_RS16960	heparan-alpha-glucosaminide N-acetyltransferase domain-containing protein	33.4288	2.93833	0.760241	3.865	0.000111091	0.000506016
WP_000080538.1	H0N27_RS07785	3-deoxy-8-phosphooctulonate synthase	554.697	2.92413	0.347825	8.4069	4.20987e-17	9.66563e-16
WP_168726886.1	H0N27_RS15280	coniferyl aldehyde dehydrogenase	497.918	2.92391	0.449849	6.49977	8.04435e-11	9.79739e-10
WP_000210750.1	H0N27_RS16780	glutamine-hydrolyzing GMP synthase	1111.31	2.91887	0.292891	9.96572	2.15316e-23	6.83778e-22
WP_001273421.1	H0N27_RS13695	50S ribosomal protein L25	531.335	2.9125	0.328482	8.86655	7.54462e-19	1.89901e-17
WP_000935245.1	H0N27_RS02955	DUF934 domain-containing protein	202.371	2.9035	0.51413	5.6474	1.62889e-08	1.46041e-07
WP_000852257.1	H0N27_RS07355	UMP kinase	237.41	2.87762	0.498578	5.77165	7.84975e-09	7.30779e-08
WP_000862762.1	H0N27_RS15390	aspartate-semialdehyde dehydrogenase	926.845	2.87354	0.288268	9.9683	2.09791e-23	6.7252e-22
WP_000047395.1	H0N27_RS01880	DEAD/DEAH box helicase	8820.2	2.86557	0.411796	6.9587	3.43433e-12	5.0206e-11
WP_001077405.1	H0N27_RS11805	adenosine deaminase	304.759	2.85996	0.404218	7.0753	1.49129e-12	2.24221e-11
WP_001229850.1	H0N27_RS03865	bifunctional methylenetetrahydrofolate dehydrogenase/methenyltetrahydrofolate cyclohydrolase FolD	170.974	2.83835	0.466452	6.08497	1.16513e-09	1.22026e-08
WP_000071347.1	H0N27_RS16940	RidA family protein	68.6123	2.82223	0.85659	3.29472	0.000985189	0.00356135
WP_032061308.1	H0N27_RS10070	dicarboxylate/amino acid:cation symporter	250.075	2.80569	0.518822	5.40782	6.37981e-08	5.32644e-07
WP_000394402.1	H0N27_RS14805	NAD(P)(+) transhydrogenase (Re/Si-specific) subunit beta	706.004	2.782	0.783585	3.55035	0.000384724	0.001529
WP_168726674.1	H0N27_RS01060	MFS transporter	40.2931	2.77486	0.633295	4.38163	1.17795e-05	6.61599e-05
WP_168726280.1	H0N27_RS09220	IucA/IucC family siderophore biosynthesis protein	288.425	2.77393	0.839583	3.30393	0.000953379	0.00346479
WP_168726763.1	H0N27_RS13215	basic amino acid/polyamine antiporter	86.57	2.76948	0.64153	4.31699	1.58174e-05	8.68298e-05
WP_168726485.1	H0N27_RS04370	7-carboxy-7-deazaguanine synthase QueE	148.51	2.76587	0.466527	5.92864	3.05451e-09	3.01722e-08
WP_000972682.1	H0N27_RS12015	arginine N-succinyltransferase	39.4396	2.75954	0.704605	3.91644	8.9867e-05	0.000417169
WP_000140381.1	H0N27_RS12240	hypothetical protein	6.10496	2.75889	1.113	2.47878	0.0131832	0.0341176
WP_000729980.1	H0N27_RS11810	NCS2 family permease	429.637	2.75806	0.332903	8.28489	1.18223e-16	2.46454e-15
WP_001215920.1	H0N27_RS14915	acetolactate synthase small subunit	240.335	2.74542	0.32711	8.39296	4.74069e-17	1.05979e-15
WP_001133552.1	H0N27_RS11405	KpsF/GutQ family sugar-phosphate isomerase	223.086	2.72251	0.330144	8.24643	1.63192e-16	3.36077e-15
WP_000230434.1	H0N27_RS14810	proton-translocating transhydrogenase family protein	116.823	2.72107	0.849036	3.20489	0.00135113	0.00469922
WP_000354611.1	H0N27_RS07165	acetyl-CoA carboxylase biotin carboxyl carrier protein	136.01	2.70739	0.448275	6.03959	1.54508e-09	1.59096e-08
WP_168726559.1	H0N27_RS06005	Csu fimbrial usher CsuD	62.4722	2.70423	0.629655	4.29479	1.7486e-05	9.47647e-05
WP_000065579.1	H0N27_RS03910	co-chaperone GroES	109.924	2.69722	0.428982	6.28748	3.22665e-10	3.67925e-09
WP_000868152.1	H0N27_RS13415	dUTP diphosphatase	31.5668	2.69579	0.590763	4.56324	5.03704e-06	3.04552e-05
WP_168726417.1	H0N27_RS11780	aspartate kinase	900.228	2.6916	0.318397	8.45358	2.82511e-17	6.53043e-16
WP_000897046.1	H0N27_RS15830	ribosome-binding factor A	717.671	2.67902	0.352287	7.60468	2.8562e-14	4.90171e-13
WP_000506572.1	H0N27_RS09990	redox-regulated ATPase YchF	119.247	2.67773	0.406729	6.58357	4.59287e-11	5.75888e-10
WP_168726571.1	H0N27_RS06360	potassium-transporting ATPase subunit KdpA	52.9859	2.67637	0.546546	4.89688	9.73701e-07	6.77999e-06
WP_001188089.1	H0N27_RS17510	membrane protein insertase YidC	1038.07	2.67439	0.322111	8.30271	1.01766e-16	2.16126e-15
WP_000179363.1	H0N27_RS03810	DOMON-like domain-containing protein	81.428	2.6657	0.437637	6.09111	1.1213e-09	1.18697e-08
WP_168726682.1	H0N27_RS01175	hypothetical protein	18.9891	2.6652	0.711445	3.74618	0.000179551	0.000780198
WP_168726706.1	H0N27_RS01805	glycine--tRNA ligase subunit beta	564.398	2.66398	0.331607	8.03356	9.46879e-16	1.77762e-14
WP_168726776.1	H0N27_RS12815	sulfate adenylyltransferase subunit CysN	1651.46	2.64737	0.541933	4.88506	1.03399e-06	7.15583e-06
WP_000209410.1	H0N27_RS05830	GatB/YqeY domain-containing protein	1395.76	2.64459	0.317461	8.33042	8.05591e-17	1.73253e-15
WP_171945460.1	H0N27_RS06365	potassium-transporting ATPase subunit KdpB	63.398	2.63253	0.529746	4.96941	6.71563e-07	4.78401e-06
WP_001200845.1	H0N27_RS04955	50S ribosomal protein L31	3117.18	2.63001	0.325777	8.07305	6.85631e-16	1.30155e-14
WP_000972056.1	H0N27_RS12690	NADP-specific glutamate dehydrogenase	114.749	2.61785	0.478852	5.46692	4.57921e-08	3.87068e-07
WP_168726900.1	H0N27_RS14910	ketol-acid reductoisomerase	799.533	2.61321	0.314054	8.32087	8.73212e-17	1.86615e-15
WP_001284370.1	H0N27_RS15420	translation initiation factor IF-1	79.4327	2.6094	0.541311	4.82052	1.43183e-06	9.61531e-06
WP_000517794.1	H0N27_RS11755	adenylosuccinate synthase	3630.68	2.60922	0.299223	8.71997	2.78266e-18	6.61223e-17
WP_000636785.1	H0N27_RS11510	transposase	147.219	2.60297	0.547786	4.7518	2.01614e-06	1.31747e-05
WP_168726272.1	H0N27_RS09115	TonB-dependent siderophore receptor	236.834	2.60079	0.77296	3.36471	0.000766233	0.00283006
WP_002044989.1	H0N27_RS01810	glycine--tRNA ligase subunit alpha	171.434	2.60001	0.520147	4.99861	5.77437e-07	4.15706e-06
WP_000132219.1	H0N27_RS07365	polyprenyl diphosphate synthase	145.851	2.59344	0.347312	7.46719	8.19259e-14	1.33838e-12
WP_001138319.1	H0N27_RS00380	histidine utilization repressor	22.2527	2.5711	0.786907	3.26735	0.00108558	0.00388703
WP_000128669.1	H0N27_RS05470	ABC transporter ATP-binding protein	72.7375	2.5674	0.433356	5.92445	3.13352e-09	3.08629e-08
WP_001120190.1	H0N27_RS06845	5-carboxymethyl-2-hydroxymuconate Delta-isomerase	77.0569	2.55599	0.397917	6.42342	1.33242e-10	1.57755e-09
WP_171527646.1	H0N27_RS16965	TonB-dependent siderophore receptor	122.211	2.54713	0.490497	5.19295	2.06987e-07	1.58446e-06
WP_000606428.1	H0N27_RS07360	ribosome recycling factor	321.592	2.54285	0.385043	6.60408	3.9998e-11	5.09039e-10
WP_004843767.1	H0N27_RS17445	low temperature requirement protein A	69.689	2.51982	0.468889	5.37402	7.69996e-08	6.3506e-07
WP_168726617.1	H0N27_RS07025	benzoate/H(+) symporter BenE family transporter	17.0991	2.51591	0.776063	3.24189	0.00118741	0.00418116
WP_001211835.1	H0N27_RS07880	DUF6438 domain-containing protein	121.528	2.50932	0.43055	5.82817	5.60395e-09	5.34894e-08
WP_168726512.1	H0N27_RS05095	acinetobactin non-ribosomal peptide synthetase subunit BasA	63.5696	2.50931	0.796948	3.14864	0.00164029	0.00555151
WP_000807404.1	H0N27_RS00445	thiamine-phosphate kinase	69.0906	2.50561	0.42796	5.85477	4.77677e-09	4.58516e-08
WP_017816468.1	H0N27_RS08820	ABC transporter permease	13.8132	2.50502	0.841239	2.97777	0.00290352	0.00912688
WP_168726460.1	H0N27_RS03965	transglycosylase SLT domain-containing protein	97.735	2.48466	0.437326	5.68148	1.33536e-08	1.20184e-07
WP_001182279.1	H0N27_RS11410	cysteine--tRNA ligase	332.923	2.4767	0.302266	8.19378	2.53146e-16	5.15083e-15
WP_000678123.1	H0N27_RS01520	bacterioferritin	1508.65	2.47314	0.467387	5.29142	1.21373e-07	9.63612e-07
WP_001203168.1	H0N27_RS15235	thymidylate synthase	152.877	2.46181	0.390625	6.30223	2.93391e-10	3.36805e-09
WP_000963851.1	H0N27_RS15040	nucleoside-diphosphate kinase	347.425	2.4369	0.335585	7.26165	3.82399e-13	6.01571e-12
WP_017816469.1	H0N27_RS08825	ABC transporter substrate-binding protein	32.0686	2.4353	0.65404	3.72347	0.000196504	0.000847361
WP_000344900.1	H0N27_RS04455	signal peptidase I	198.961	2.41676	0.408742	5.91268	3.36589e-09	3.30558e-08
WP_005138974.1	H0N27_RS08125	Rrf2 family transcriptional regulator	188.629	2.41639	0.487176	4.95999	7.04952e-07	5.00089e-06
WP_000800035.1	H0N27_RS09035	TonB C-terminal domain-containing protein	34.3052	2.40954	0.602469	3.99944	6.3493e-05	0.000305594
WP_168726315.1	H0N27_RS10205	LLM class flavin-dependent oxidoreductase	61.6771	2.40443	0.775834	3.09915	0.00194074	0.00645095
WP_000134203.1	H0N27_RS07655	Rieske (2Fe-2S) protein	88.8521	2.3933	0.385679	6.20542	5.45522e-10	6.11777e-09
WP_000743009.1	H0N27_RS02750	RcnB family protein	63.2666	2.37932	0.676348	3.51789	0.000434987	0.00171075
WP_000083571.1	H0N27_RS02565	DUF4442 domain-containing protein	87.8511	2.37153	0.456701	5.19273	2.07234e-07	1.58446e-06
WP_168727028.1	H0N27_RS16550	GNAT family N-acetyltransferase	7.44315	2.37036	0.989729	2.39496	0.0166223	0.0414932
WP_004712625.1	H0N27_RS01890	ABC transporter ATP-binding protein	320.528	2.3701	0.326181	7.2662	3.69738e-13	5.84358e-12
WP_000205086.1	H0N27_RS12140	NADPH-dependent 2 4-dienoyl-CoA reductase	71.8434	2.36972	0.437437	5.41729	6.05104e-08	5.0769e-07
WP_000090021.1	H0N27_RS01300	energy-dependent translational throttle protein EttA	2223.87	2.36128	0.369864	6.38418	1.72321e-10	2.01219e-09
WP_000110165.1	H0N27_RS05460	NADPH-dependent 7-cyano-7-deazaguanine reductase QueF	88.1804	2.34998	0.45275	5.19045	2.09788e-07	1.59579e-06
WP_001136722.1	H0N27_RS05835	30S ribosomal protein S21	1011.94	2.3495	0.348171	6.74811	1.49787e-11	2.04408e-10
WP_168726313.1	H0N27_RS10195	hypothetical protein	20.7964	2.34891	0.70958	3.31029	0.000931992	0.00339069
WP_098729345.1	H0N27_RS04210	phosphoribosylglycinamide formyltransferase	156.187	2.33987	0.472531	4.95177	7.35416e-07	5.18453e-06
WP_000080867.1	H0N27_RS04375	2 3 4 5-tetrahydropyridine-2 6-dicarboxylate N-succinyltransferase	268.786	2.33154	0.399648	5.834	5.41154e-09	5.17983e-08
WP_000613973.1	H0N27_RS00035	ATP-binding cassette domain-containing protein	68.9862	2.32497	0.432703	5.37313	7.73828e-08	6.36675e-07
WP_001985446.1	H0N27_RS06415	hypothetical protein	31.4702	2.32279	0.579212	4.01025	6.06546e-05	0.000293178
WP_171945446.1	H0N27_RS12020	aspartate aminotransferase family protein	51.5671	2.32188	0.649098	3.57708	0.00034745	0.00139226
WP_000375499.1	H0N27_RS15540	LysR family transcriptional regulator	22.8213	2.31954	0.633188	3.66328	0.000249006	0.00104978
WP_001022721.1	H0N27_RS06010	Csu fimbrial tip adhesin CsuE	22.7433	2.30557	0.693249	3.32575	0.000881807	0.00322538
WP_000046495.1	H0N27_RS15585	HopJ type III effector protein	60.4794	2.29862	0.433596	5.30129	1.14989e-07	9.23717e-07
WP_000866237.1	H0N27_RS06265	poly-beta-1 6-N-acetyl-D-glucosamine synthase	30.8359	2.29193	0.825745	2.77559	0.0055102	0.0160031
WP_000051669.1	H0N27_RS02630	preprotein translocase subunit YajC	118.619	2.28945	0.385368	5.94096	2.83362e-09	2.82365e-08
WP_001280092.1	H0N27_RS03010	translational GTPase TypA	1249.71	2.28883	0.320725	7.13642	9.57896e-13	1.45961e-11
WP_000020859.1	H0N27_RS11660	tRNA (guanosine(46)-N7)-methyltransferase TrmB	36.8367	2.28272	0.545248	4.18658	2.83188e-05	0.000147137
WP_000047936.1	H0N27_RS07055	acetyl-CoA C-acetyltransferase	1261.09	2.28096	0.435129	5.24203	1.58818e-07	1.23493e-06
WP_000084188.1	H0N27_RS00450	transcription antitermination factor NusB	311.984	2.28047	0.355743	6.41043	1.45108e-10	1.71207e-09
WP_001010536.1	H0N27_RS05465	ABC transporter permease	40.1123	2.27869	0.575788	3.95751	7.57349e-05	0.000355943
WP_000031228.1	H0N27_RS04570	glyceraldehyde-3-phosphate dehydrogenase	954.243	2.27228	0.459475	4.94538	7.59957e-07	5.3244e-06
WP_001270222.1	H0N27_RS02625	protein translocase subunit SecD	342.863	2.26692	0.330356	6.86203	6.78888e-12	9.69269e-11
WP_002046185.1	H0N27_RS03870	50S ribosomal protein L11 methyltransferase	28.5775	2.26339	0.582403	3.88629	0.000101787	0.000466135
WP_000856365.1	H0N27_RS13125	poly-beta-1 6-N-acetyl-D-glucosamine biosynthesis protein PgaD	34.5107	2.25978	0.567343	3.98309	6.80237e-05	0.000325098
WP_000003555.1	H0N27_RS11370	HlyD family type I secretion periplasmic adaptor subunit	102.081	2.25775	0.433468	5.20857	1.90299e-07	1.47297e-06
WP_001097350.1	H0N27_RS07065	hypothetical protein	207.194	2.25751	0.374666	6.02539	1.68701e-09	1.72146e-08
WP_000927323.1	H0N27_RS11380	TolC family protein	149.338	2.25242	0.437527	5.14806	2.6319e-07	1.98297e-06
WP_000093035.1	H0N27_RS13420	DNA helicase Rep	64.892	2.2411	0.397137	5.64314	1.66975e-08	1.48919e-07
WP_000249488.1	H0N27_RS14220	flavin reductase	291.205	2.2349	0.681008	3.28175	0.00103165	0.00370958
WP_069370635.1	H0N27_RS16945	alanine racemase	85.2211	2.22618	0.707394	3.14702	0.00164942	0.00557325
WP_000457893.1	H0N27_RS05535	serine hydroxymethyltransferase	1806.89	2.22124	0.365366	6.07948	1.20571e-09	1.25675e-08
WP_168727094.1	H0N27_RS17425	5-(carboxyamino)imidazole ribonucleotide synthase	275.456	2.20874	0.394658	5.59659	2.18605e-08	1.91448e-07
WP_000122443.1	H0N27_RS16440	inorganic diphosphatase	543.131	2.20529	0.341667	6.45449	1.08584e-10	1.29462e-09
WP_000888596.1	H0N27_RS06420	bifunctional aconitate hydratase 2/2-methylisocitrate dehydratase	2940.68	2.20132	0.349455	6.29928	2.99035e-10	3.42129e-09
WP_000133514.1	H0N27_RS09660	cupin domain-containing protein	167.331	2.19692	0.33186	6.62002	3.59149e-11	4.62268e-10
WP_031987940.1	H0N27_RS14730	2-amino-4-hydroxy-6-hydroxymethyldihydropteridine diphosphokinase	50.4487	2.19657	0.450467	4.87621	1.08143e-06	7.43868e-06
WP_016686059.1	H0N27_RS05090	acinetobactin utilization protein BauF	52.8142	2.19452	0.774313	2.83415	0.00459473	0.0136476
WP_001044115.1	H0N27_RS12660	OmpA family protein	60.1063	2.19448	0.947838	2.31525	0.0205994	0.049643
WP_000776215.1	H0N27_RS11750	hypothetical protein	30.0446	2.18554	0.537491	4.06618	4.779e-05	0.000235349
WP_000422094.1	H0N27_RS14920	acetolactate synthase 3 large subunit	673.854	2.18226	0.334944	6.5153	7.25468e-11	8.89943e-10
WP_016653499.1	H0N27_RS01730	amino acid permease	165.639	2.17548	0.560152	3.88372	0.000102869	0.000470454
WP_207727245.1	H0N27_RS06440	hypothetical protein	8.05926	2.1732	0.929314	2.3385	0.0193616	0.0473741
WP_000783290.1	H0N27_RS01765	hypothetical protein	925.098	2.17029	0.557402	3.89358	9.87742e-05	0.000454174
WP_000046678.1	H0N27_RS03550	multidrug efflux RND transporter permease subunit AdeJ	2324.02	2.1682	0.336947	6.43483	1.23608e-10	1.4686e-09
WP_228285269.1	H0N27_RS08880	NAD(P)/FAD-dependent oxidoreductase	97.5559	2.15413	0.929679	2.31707	0.0204998	0.0495436
WP_031379710.1	H0N27_RS14780	crotonase/enoyl-CoA hydratase family protein	133.41	2.14995	0.33194	6.47694	9.36026e-11	1.12788e-09
WP_000642317.1	H0N27_RS08900	2 3-butanediol dehydrogenase	375.582	2.14833	0.888483	2.41797	0.0156072	0.039313
WP_017816253.1	H0N27_RS09325	Fe-S protein assembly chaperone HscA	814.018	2.14646	0.405409	5.29456	1.19303e-07	9.53862e-07
WP_168726647.1	H0N27_RS00370	zinc metallochaperone GTPase ZigA	40.9981	2.14506	0.717251	2.99066	0.00278371	0.00883199
WP_168726742.1	H0N27_RS13665	4-(cytidine 5'-diphospho)-2-C-methyl-D-erythritol kinase	196.65	2.12871	0.344365	6.18154	6.34796e-10	7.00337e-09
WP_001218560.1	H0N27_RS13455	PA4642 family protein	131.313	2.12464	0.458971	4.62913	3.6721e-06	2.27697e-05
WP_168727106.1	H0N27_RS07890	YeeE/YedE family protein	11.524	2.11636	0.878326	2.40954	0.0159727	0.0400261
WP_005109527.1	H0N27_RS03785	CatB-related O-acetyltransferase	57.4073	2.11575	0.471151	4.49059	7.10255e-06	4.16112e-05
WP_168726774.1	H0N27_RS12925	TonB-dependent siderophore receptor	156.143	2.11365	0.773532	2.73247	0.00628616	0.0179953
WP_000805592.1	H0N27_RS15000	ribosome biogenesis GTPase Der	526.188	2.11208	0.3839	5.50164	3.76279e-08	3.22878e-07
WP_206677398.1	H0N27_RS04365	7-cyano-7-deazaguanine synthase QueC	186.023	2.11103	0.41826	5.04718	4.48389e-07	3.27661e-06
WP_000035083.1	H0N27_RS04975	elongation factor P	543.684	2.10886	0.329601	6.39823	1.57184e-10	1.84177e-09
WP_001048573.1	H0N27_RS03725	ADP-forming succinate--CoA ligase subunit beta	1036.56	2.1072	0.410128	5.13791	2.77804e-07	2.07468e-06
WP_000071984.1	H0N27_RS04215	phosphoribosylformylglycinamidine cyclo-ligase	312.598	2.09822	0.377814	5.55358	2.79874e-08	2.41988e-07
WP_001072410.1	H0N27_RS11050	OmpA family protein	29.1155	2.0977	0.663286	3.16259	0.00156372	0.00532951
WP_000529822.1	H0N27_RS14035	NADH-quinone oxidoreductase subunit NuoK	95.2776	2.09336	0.46967	4.45709	8.3079e-06	4.78479e-05
WP_001007829.1	H0N27_RS00455	6 7-dimethyl-8-ribityllumazine synthase	388.268	2.08114	0.319669	6.5103	7.50027e-11	9.1676e-10
WP_000077814.1	H0N27_RS01650	phosphoglycerate dehydrogenase	1522.55	2.07304	0.39378	5.26447	1.40597e-07	1.1059e-06
WP_001137383.1	H0N27_RS09330	ISC system 2Fe-2S type ferredoxin	175.05	2.06832	0.601651	3.43774	0.000586591	0.00223959
WP_119685638.1	H0N27_RS09140	sulfite exporter TauE/SafE family protein	119.134	2.062	0.416916	4.94585	7.58112e-07	5.32245e-06
WP_110982090.1	H0N27_RS09165	nicotinate-nucleotide--dimethylbenzimidazole phosphoribosyltransferase	80.0161	2.05754	0.467946	4.39695	1.0978e-05	6.20688e-05
WP_002001094.1	H0N27_RS03485	ammonium transporter	13.592	2.05574	0.805919	2.5508	0.0107476	0.0285763
WP_000470763.1	H0N27_RS04425	dTMP kinase	48.5222	2.05018	0.512798	3.99803	6.38707e-05	0.000306543
WP_000221152.1	H0N27_RS01295	aminotransferase class I/II-fold pyridoxal phosphate-dependent enzyme	149.956	2.04696	0.42594	4.80574	1.54184e-06	1.03336e-05
WP_000139385.1	H0N27_RS02235	YcxB family protein	23.4038	2.0452	0.65885	3.10419	0.001908	0.00635626
WP_000205436.1	H0N27_RS16935	amino acid permease	163.382	2.04509	0.600952	3.40309	0.000666287	0.00251002
WP_001165468.1	H0N27_RS14815	Re/Si-specific NAD(P)(+) transhydrogenase subunit alpha	521.551	2.03074	0.704738	2.88155	0.00395727	0.0119847
WP_000335558.1	H0N27_RS00070	tyrosine--tRNA ligase	232.716	2.02957	0.360614	5.62809	1.82218e-08	1.61665e-07
WP_000857685.1	H0N27_RS02240	fumarylacetoacetate hydrolase family protein	85.9499	2.02956	0.408994	4.96233	6.96514e-07	4.95137e-06
WP_001167820.1	H0N27_RS05735	sulfur carrier protein ThiS	36.5398	2.02775	0.491669	4.12421	3.72017e-05	0.000187554
WP_000126912.1	H0N27_RS05755	cold-shock protein	2909.72	2.01638	0.478832	4.21103	2.54209e-05	0.000132892
WP_000051124.1	H0N27_RS14560	organic hydroperoxide resistance protein	220.652	2.01613	0.326667	6.17183	6.75053e-10	7.37566e-09
WP_000956023.1	H0N27_RS00815	IMP dehydrogenase	431.925	2.0122	0.449363	4.47789	7.53841e-06	4.38622e-05
WP_001050652.1	H0N27_RS00170	efflux RND transporter periplasmic adaptor subunit	61.8682	2.01058	0.439509	4.5746	4.77126e-06	2.90551e-05
WP_001191165.1	H0N27_RS14835	tRNA dihydrouridine(20/20a) synthase DusA	158.891	2.00905	0.700346	2.86865	0.00412221	0.0123667
WP_002067275.1	H0N27_RS15565	acyl-CoA dehydrogenase family protein	109.783	2.00892	0.717339	2.80052	0.00510207	0.0149778
WP_000175334.1	H0N27_RS02875	peroxiredoxin	576.268	2.00137	0.742074	2.697	0.00699678	0.0197796
WP_000035781.1	H0N27_RS04450	translation elongation factor 4	658.024	2.0009	0.348458	5.74214	9.3486e-09	8.60882e-08
WP_168727038.1	H0N27_RS17085	phosphomannomutase CpsG	180.7	1.99196	0.396896	5.01885	5.1982e-07	3.76028e-06
WP_001984507.1	H0N27_RS15440	hypothetical protein	1046.67	1.98963	0.395532	5.03027	4.8979e-07	3.56382e-06
WP_001174011.1	H0N27_RS09635	fructose-bisphosphate aldolase class II	803.165	1.98562	0.296789	6.69034	2.2265e-11	2.9786e-10
WP_000986589.1	H0N27_RS03555	multidrug efflux RND transporter periplasmic adaptor subunit AdeI	769.001	1.98363	0.321951	6.16129	7.21564e-10	7.85857e-09
WP_168726481.1	H0N27_RS04320	phosphoribosylformylglycinamidine synthase	1153.1	1.98286	0.374233	5.29847	1.16775e-07	9.35856e-07
WP_000732870.1	H0N27_RS12120	MetQ/NlpA family ABC transporter substrate-binding protein	488.132	1.97392	0.381014	5.18072	2.21033e-07	1.6765e-06
WP_016685258.1	H0N27_RS07755	nuclear transport factor 2 family protein	24.7197	1.9737	0.627859	3.14353	0.00166921	0.00563256
WP_000994663.1	H0N27_RS17430	5-(carboxyamino)imidazole ribonucleotide mutase	166.162	1.96836	0.341304	5.76717	8.06159e-09	7.4845e-08
WP_001138893.1	H0N27_RS02570	YajQ family cyclic di-GMP-binding protein	42.4074	1.96792	0.449847	4.37464	1.21633e-05	6.82029e-05
WP_001985790.1	H0N27_RS15720	polyribonucleotide nucleotidyltransferase	1418.63	1.96642	0.345545	5.69079	1.26456e-08	1.14586e-07
WP_000058788.1	H0N27_RS15010	tetratricopeptide repeat protein	279.847	1.96389	0.331065	5.93204	2.99186e-09	2.96394e-08
WP_000889486.1	H0N27_RS14455	C39 family peptidase	62.1737	1.96105	0.527809	3.71546	0.000202835	0.000869148
WP_000067971.1	H0N27_RS04260	class 1 fructose-bisphosphatase	103.73	1.9595	0.535763	3.65741	0.000254779	0.0010675
WP_001240036.1	H0N27_RS00570	disulfide bond formation protein B	25.8615	1.95791	0.539615	3.62835	0.000285238	0.00117341
WP_000842362.1	H0N27_RS01900	outer membrane lipid asymmetry maintenance protein MlaD	527.761	1.94819	0.444507	4.38281	1.1716e-05	6.59122e-05
WP_168726934.1	H0N27_RS02825	DUF1543 domain-containing protein	21.4042	1.94482	0.556257	3.49627	0.000471817	0.00183857
WP_000096538.1	H0N27_RS13720	3 4-dihydroxy-2-butanone-4-phosphate synthase	501.84	1.93982	0.427221	4.54054	5.61098e-06	3.33544e-05
WP_001984636.1	H0N27_RS04180	lipoprotein-releasing ABC transporter permease subunit	170.662	1.93913	0.340895	5.68836	1.28268e-08	1.15919e-07
WP_000011219.1	H0N27_RS00510	archaetidylserine decarboxylase	133.534	1.93904	0.378542	5.12238	3.01704e-07	2.2384e-06
WP_000099319.1	H0N27_RS01645	EamA family transporter	37.7394	1.93816	0.47552	4.07588	4.58402e-05	0.000227394
WP_000052794.1	H0N27_RS11620	alkyl hydroperoxide reductase subunit C	1190.95	1.93652	0.370789	5.22268	1.76348e-07	1.36811e-06
WP_000334176.1	H0N27_RS00430	glutamine--fructose-6-phosphate transaminase (isomerizing)	496.385	1.93532	0.345049	5.60882	2.03711e-08	1.79329e-07
WP_000312548.1	H0N27_RS15240	dihydrofolate reductase	79.2943	1.93304	0.556409	3.47414	0.000512498	0.00197894
WP_171527596.1	H0N27_RS11180	exclusion protein	1279.45	1.92508	0.742057	2.59424	0.00947993	0.0257085
WP_000008538.1	H0N27_RS14885	peptide chain release factor 3	185.845	1.92339	0.446621	4.30653	1.65837e-05	9.04515e-05
WP_002014361.1	H0N27_RS06435	MFS transporter	30.752	1.92323	0.620286	3.10055	0.00193163	0.00642868
WP_000063880.1	H0N27_RS16105	preprotein translocase subunit SecE	722.439	1.91859	0.282685	6.78705	1.14452e-11	1.58738e-10
WP_000648005.1	H0N27_RS06305	peptide chain release factor 1	88.4777	1.91274	0.438894	4.3581	1.31196e-05	7.30823e-05
WP_000194676.1	H0N27_RS16645	glutathione peroxidase	92.3391	1.90803	0.417943	4.56528	4.98819e-06	3.02137e-05
WP_001131392.1	H0N27_RS00460	bifunctional 3 4-dihydroxy-2-butanone-4-phosphate synthase/GTP cyclohydrolase II	594.092	1.90268	0.304099	6.25679	3.92993e-10	4.4513e-09
WP_001982145.1	H0N27_RS05240	anthranilate phosphoribosyltransferase	263.296	1.89742	0.419836	4.51944	6.20026e-06	3.65772e-05
WP_168727053.1	H0N27_RS17215	acyl-CoA desaturase	355.331	1.88882	0.362777	5.20655	1.92388e-07	1.48576e-06
WP_168726756.1	H0N27_RS13295	gamma-glutamyltransferase	192.108	1.88655	0.35006	5.38923	7.07599e-08	5.86444e-07
WP_168727011.1	H0N27_RS16585	DUF2236 domain-containing protein	61.7425	1.88653	0.621845	3.03377	0.00241522	0.00777687
WP_168727088.1	H0N27_RS08180	ShlB/FhaC/HecB family hemolysin secretion/activation protein	130.034	1.88449	0.577922	3.26079	0.001111	0.00395308
WP_000155773.1	H0N27_RS14930	leucine--tRNA ligase	578.089	1.87345	0.36095	5.19033	2.09922e-07	1.59579e-06
WP_000614025.1	H0N27_RS06120	methionine ABC transporter ATP-binding protein	473.251	1.87312	0.362093	5.17304	2.3031e-07	1.74297e-06
WP_001092294.1	H0N27_RS15115	phosphate acetyltransferase	954.622	1.8697	0.435784	4.29042	1.78332e-05	9.6339e-05
WP_000932373.1	H0N27_RS11475	NAD(P)-binding domain-containing protein	518.374	1.86961	0.416991	4.48357	7.34039e-06	4.29222e-05
WP_021510250.1	H0N27_RS00405	imidazolonepropionase	21.7092	1.86806	0.688853	2.71184	0.00669108	0.0189944
WP_171945444.1	H0N27_RS11695	bifunctional 23S rRNA (guanine(2069)-N(7))-methyltransferase RlmK/23S rRNA (guanine(2445)-N(2))-methyltransferase RlmL	338.838	1.86719	0.344236	5.42415	5.8232e-08	4.89783e-07
WP_000063593.1	H0N27_RS16310	threonine synthase	1195.36	1.86357	0.278313	6.69594	2.14284e-11	2.87801e-10
WP_001097560.1	H0N27_RS02495	OmpA family protein	143.65	1.85679	0.312312	5.9453	2.75946e-09	2.76597e-08
WP_001253721.1	H0N27_RS14475	histidinol dehydrogenase	274.059	1.85002	0.309385	5.97967	2.23585e-09	2.25442e-08
WP_000671301.1	H0N27_RS00175	efflux RND transporter permease subunit	104.341	1.84748	0.510856	3.61645	0.000298673	0.00122346
WP_168726690.1	H0N27_RS01410	UDP-N-acetylmuramoyl-L-alanyl-D-glutamate--2 6-diaminopimelate ligase	110.519	1.83945	0.448883	4.09783	4.17039e-05	0.000207786
WP_001021934.1	H0N27_RS13195	choline dehydrogenase	781.065	1.83773	0.529489	3.47076	0.000518978	0.00200169
WP_000086385.1	H0N27_RS03695	succinate dehydrogenase iron-sulfur subunit	888.901	1.83528	0.395127	4.64479	3.40429e-06	2.12643e-05
WP_000227936.1	H0N27_RS01405	penicillin-binding protein PBP3	176.965	1.83326	0.347407	5.27699	1.31324e-07	1.04019e-06
WP_168726285.1	H0N27_RS09400	ABC transporter ATP-binding protein	38.7923	1.83252	0.638829	2.86856	0.00412344	0.0123667
WP_001181637.1	H0N27_RS13435	hypothetical protein	13.9833	1.82892	0.751614	2.43332	0.0149612	0.0379957
WP_000612218.1	H0N27_RS15775	AarF/UbiB family protein	166.775	1.82753	0.394641	4.63087	3.6413e-06	2.262e-05
WP_031987598.1	H0N27_RS02820	tryptophan synthase subunit beta	188.427	1.82547	0.298599	6.11346	9.74915e-10	1.03524e-08
WP_000881349.1	H0N27_RS02880	preprotein translocase subunit SecA	599.215	1.80895	0.294218	6.14836	7.82897e-10	8.45674e-09
WP_000100973.1	H0N27_RS13430	acyltransferase	31.2567	1.80714	0.588657	3.06994	0.00214104	0.00701662
WP_168726709.1	H0N27_RS01850	hypothetical protein	134.176	1.80063	0.327793	5.4932	3.94709e-08	3.36991e-07
WP_000089996.1	H0N27_RS16215	oxidative damage protection protein	37.4752	1.80035	0.581911	3.09387	0.00197567	0.00655599
WP_001224039.1	H0N27_RS04460	DUF4845 domain-containing protein	57.5031	1.79534	0.470132	3.8188	0.000134101	0.000596434
WP_000147160.1	H0N27_RS02640	LemA family protein	53.0559	1.79224	0.443492	4.04122	5.3175e-05	0.000259984
WP_000577010.1	H0N27_RS05990	Csu fimbrial biogenesis protein CsuA	38.3715	1.78782	0.678402	2.63534	0.00840529	0.0232294
WP_001049825.1	H0N27_RS09640	hypothetical protein	25.757	1.78454	0.57778	3.08862	0.00201091	0.00665345
WP_168726573.1	H0N27_RS06370	potassium-transporting ATPase subunit KdpC	20.0619	1.77971	0.678356	2.62357	0.00870142	0.0239219
WP_001011955.1	H0N27_RS14020	NADH-quinone oxidoreductase subunit NuoN	1042.3	1.77871	0.431028	4.12668	3.68038e-05	0.0001861
WP_001177203.1	H0N27_RS15815	Na+/H+ antiporter subunit E	44.0324	1.7697	0.580392	3.04915	0.00229492	0.00745521
WP_000224845.1	H0N27_RS00855	3-deoxy-D-manno-octulosonic acid transferase	31.4463	1.76765	0.549827	3.21493	0.00130477	0.00455196
WP_001212165.1	H0N27_RS14765	3'-5' exonuclease	35.8006	1.76656	0.602368	2.93269	0.00336036	0.0103828
WP_168726371.1	H0N27_RS10980	epoxyqueuosine reductase QueH	124.403	1.75791	0.392686	4.47664	7.5828e-06	4.40451e-05
WP_168726878.1	H0N27_RS15480	catalase/peroxidase HPI	275.375	1.75402	0.283994	6.17627	6.56354e-10	7.21777e-09
WP_111811645.1	H0N27_RS00585	hypothetical protein	23.2013	1.75382	0.576559	3.04188	0.00235108	0.00760855
WP_001046500.1	H0N27_RS15460	LysR family transcriptional regulator	59.1911	1.75104	0.430074	4.07149	4.6713e-05	0.000231049
WP_168726664.1	H0N27_RS00740	UDP-N-acetylmuramate--L-alanine ligase	105.363	1.75096	0.455513	3.84393	0.000121079	0.000545657
WP_168727055.1	H0N27_RS14470	histidinol-phosphate transaminase	96.7912	1.74295	0.381133	4.57308	4.8061e-06	2.92149e-05
WP_000218141.1	H0N27_RS02295	tRNA (N6-isopentenyl adenosine(37)-C2)-methylthiotransferase MiaB	695.923	1.74231	0.293171	5.94298	2.79889e-09	2.79724e-08
WP_000653195.1	H0N27_RS11085	type VI secretion system tube protein Hcp	3267.55	1.73937	0.483236	3.59942	0.000318931	0.00129323
WP_000350299.1	H0N27_RS11480	hypothetical protein	82.4047	1.7377	0.531814	3.26749	0.00108505	0.00388703
WP_001237350.1	H0N27_RS00010	DNA polymerase III subunit beta	513.416	1.73069	0.340072	5.08919	3.59592e-07	2.65053e-06
WP_000413990.1	H0N27_RS09205	TonB-dependent receptor	302.537	1.72272	0.697478	2.46992	0.0135142	0.0348151
WP_032010932.1	H0N27_RS07530	phosphoenolpyruvate--protein phosphotransferase	159.182	1.71871	0.306838	5.60134	2.127e-08	1.86758e-07
WP_000646179.1	H0N27_RS04100	electron transfer flavoprotein subunit beta/FixA family protein	1005.91	1.71693	0.324319	5.29394	1.19708e-07	9.54854e-07
WP_000913165.1	H0N27_RS00700	arsenate reductase	76.2837	1.7046	0.445477	3.82645	0.000130004	0.000579731
WP_000128703.1	H0N27_RS13305	EmrA/EmrK family multidrug efflux transporter periplasmic adaptor subunit	32.5657	1.69962	0.503886	3.37302	0.000743487	0.002766
WP_098714189.1	H0N27_RS14410	class I SAM-dependent methyltransferase	25.8629	1.69443	0.552417	3.0673	0.00216003	0.00706426
WP_000509974.1	H0N27_RS02805	cob(I)yrinic acid a c-diamide adenosyltransferase	12.3536	1.69064	0.720379	2.34687	0.0189319	0.0465152
WP_000095254.1	H0N27_RS15015	histidine--tRNA ligase	564.839	1.68467	0.276756	6.0872	1.14905e-09	1.20881e-08
WP_000077961.1	H0N27_RS12175	NADH:flavin oxidoreductase/NADH oxidase family protein	224.505	1.68167	0.29102	5.77853	7.53563e-09	7.03463e-08
WP_046812450.1	H0N27_RS17220	ferredoxin reductase	416.439	1.67813	0.318395	5.27058	1.35992e-07	1.07465e-06
WP_002014066.1	H0N27_RS01440	pilus assembly protein PilM	83.6319	1.66615	0.36524	4.56179	5.07195e-06	3.05576e-05
WP_024433020.1	H0N27_RS00505	sulfurtransferase	152.349	1.66383	0.44914	3.70448	0.000211823	0.000905376
WP_002004370.1	H0N27_RS03560	phosphatase PAP2 family protein	207.283	1.66236	0.386185	4.30457	1.67312e-05	9.11101e-05
WP_000881924.1	H0N27_RS09410	ABC transporter permease	31.2246	1.66032	0.574004	2.89253	0.00382153	0.011615
WP_000787677.1	H0N27_RS15380	glutamate/aspartate:proton symporter GltP	503.251	1.65696	0.350139	4.73229	2.22002e-06	1.43198e-05
WP_001190934.1	H0N27_RS01775	S8 family serine peptidase	85.9213	1.65658	0.636831	2.60128	0.00928771	0.0252844
WP_000050952.1	H0N27_RS14645	phenylalanine--tRNA ligase subunit alpha	285.793	1.65617	0.323628	5.11751	3.09588e-07	2.29189e-06
WP_000130660.1	H0N27_RS03300	Asp-tRNA(Asn)/Glu-tRNA(Gln) amidotransferase subunit GatA	641.407	1.65592	0.269336	6.14814	7.83953e-10	8.45674e-09
WP_111811536.1	H0N27_RS17145	glycosyltransferase	33.8136	1.64567	0.504538	3.26173	0.00110734	0.00394418
WP_168726703.1	H0N27_RS01750	succinylglutamate-semialdehyde dehydrogenase	260.411	1.6442	0.41015	4.00877	6.10346e-05	0.000294596
WP_001256716.1	H0N27_RS17460	hypothetical protein	15.7724	1.63917	0.606973	2.70057	0.00692211	0.0195848
WP_001047593.1	H0N27_RS03220	nitroreductase	78.5963	1.63814	0.348719	4.69759	2.63254e-06	1.67831e-05
WP_000165905.1	H0N27_RS14950	MacB family efflux pump subunit	73.0888	1.63715	0.479988	3.41081	0.000647707	0.00245363
WP_001043034.1	H0N27_RS09285	HU family DNA-binding protein	953.635	1.63674	0.368248	4.44466	8.80303e-06	5.03581e-05
WP_168726286.1	H0N27_RS09415	Zn-dependent oligopeptidase	78.9021	1.63496	0.424238	3.85387	0.000116266	0.000526061
WP_168726980.1	H0N27_RS07370	phosphatidate cytidylyltransferase	206.849	1.63486	0.291273	5.61281	1.99065e-08	1.7606e-07
WP_001154366.1	H0N27_RS05730	thiazole synthase	130.148	1.63378	0.385797	4.23481	2.28743e-05	0.00012032
WP_001286304.1	H0N27_RS13190	betaine-aldehyde dehydrogenase	1526.51	1.6307	0.516023	3.16013	0.00157697	0.00536929
WP_000426931.1	H0N27_RS03380	undecaprenyl-diphosphate phosphatase	64.7257	1.62705	0.456984	3.56041	0.000370281	0.00147851
WP_001115740.1	H0N27_RS05455	hypothetical protein	139.575	1.62636	0.404798	4.01771	5.87668e-05	0.000284864
WP_000994655.1	H0N27_RS03665	rhodanese-related sulfurtransferase	78.5158	1.62358	0.446438	3.63675	0.0002761	0.00114274
WP_000082610.1	H0N27_RS03720	dihydrolipoyl dehydrogenase	2158.27	1.6123	0.321256	5.01874	5.2011e-07	3.76028e-06
WP_000993014.1	H0N27_RS07735	3-deoxy-7-phosphoheptulonate synthase	490.164	1.60822	0.30652	5.24669	1.54858e-07	1.20967e-06
WP_000240700.1	H0N27_RS00765	UDP-3-O-acyl-N-acetylglucosamine deacetylase	55.4227	1.5995	0.403849	3.96065	7.47458e-05	0.000352758
WP_000973142.1	H0N27_RS14065	NADH-quinone oxidoreductase subunit NuoE	256.958	1.5963	0.286689	5.56807	2.5758e-08	2.2483e-07
WP_000155682.1	H0N27_RS11760	ATP phosphoribosyltransferase regulatory subunit	2104.63	1.59487	0.253785	6.28434	3.29241e-10	3.74168e-09
WP_000383199.1	H0N27_RS04535	pyridoxal phosphate-dependent aminotransferase	1045.29	1.58635	0.473286	3.35178	0.000802946	0.00295602
WP_000729551.1	H0N27_RS03815	ribosome assembly RNA-binding protein YhbY	78.3338	1.58557	0.466442	3.39928	0.000675646	0.00253405
WP_000994845.1	H0N27_RS05355	adenosylhomocysteinase	918.712	1.58231	0.464473	3.40668	0.000657572	0.00248546
WP_000500957.1	H0N27_RS03690	succinate dehydrogenase flavoprotein subunit	2207.19	1.58121	0.39064	4.04774	5.17156e-05	0.000253213
WP_000495834.1	H0N27_RS11790	ribonuclease HII	105.455	1.58083	0.448796	3.52238	0.000427691	0.00168596
WP_001056757.1	H0N27_RS03590	outer membrane lipoprotein chaperone LolA	189.645	1.58055	0.528559	2.9903	0.002787	0.00883416
WP_168726619.1	H0N27_RS07070	serine hydrolase	123.643	1.58009	0.377201	4.189	2.80187e-05	0.0001458
WP_000255593.1	H0N27_RS00475	hypothetical protein	1674.14	1.57874	0.328888	4.80025	1.58471e-06	1.05585e-05
WP_001290059.1	H0N27_RS02745	hypothetical protein	64.964	1.57242	0.36769	4.27649	1.8986e-05	0.000101279
WP_000653927.1	H0N27_RS16070	DNA-directed RNA polymerase subunit beta'	10678.4	1.56864	0.304898	5.14481	2.67787e-07	2.01314e-06
WP_000429844.1	H0N27_RS14025	NADH-quinone oxidoreductase subunit M	828.138	1.56698	0.460168	3.40523	0.000661084	0.00249596
WP_001054078.1	H0N27_RS14880	hypothetical protein	17.8164	1.56593	0.67398	2.32341	0.0201573	0.0488548
WP_111811535.1	H0N27_RS17140	glycosyltransferase family 4 protein	34.5857	1.5645	0.572267	2.73386	0.00625968	0.0179497
WP_005129910.1	H0N27_RS16715	zinc ABC transporter permease subunit ZnuB	71.9543	1.5635	0.387772	4.032	5.53052e-05	0.000269237
WP_168726377.1	H0N27_RS11065	hypothetical protein	31.6924	1.5626	0.662131	2.35996	0.0182769	0.0451017
WP_000608310.1	H0N27_RS05235	indole-3-glycerol phosphate synthase TrpC	149.835	1.56056	0.406058	3.8432	0.00012144	0.000546558
WP_000167014.1	H0N27_RS05350	methylenetetrahydrofolate reductase NAD(P)H	190.729	1.56026	0.496591	3.14194	0.00167833	0.0056577
WP_000680213.1	H0N27_RS00975	DUF475 domain-containing protein	68.0945	1.55958	0.41948	3.7179	0.000200888	0.000861889
WP_000250997.1	H0N27_RS01910	STAS domain-containing protein	405.033	1.55279	0.477564	3.25147	0.0011481	0.00406805
WP_000994938.1	H0N27_RS16045	TRAP transporter large permease subunit	96.2973	1.55151	0.502384	3.08829	0.00201313	0.0066543
WP_168726231.1	H0N27_RS08455	non-canonical purine NTP pyrophosphatase	40.8367	1.55139	0.51243	3.02751	0.00246576	0.00791934
WP_031987942.1	H0N27_RS14735	polynucleotide adenylyltransferase PcnB	328.518	1.5504	0.326966	4.74179	2.11841e-06	1.37636e-05
WP_000056571.1	H0N27_RS07745	PadR family transcriptional regulator	124.857	1.54925	0.385931	4.01433	5.96157e-05	0.000288567
WP_168726700.1	H0N27_RS01680	MFS transporter	82.9502	1.54892	0.543659	2.84907	0.00438476	0.0130811
WP_000121137.1	H0N27_RS14030	NADH-quinone oxidoreductase subunit L	732.421	1.54851	0.345398	4.48325	7.35159e-06	4.29222e-05
WP_168726967.1	H0N27_RS07660	adenosine kinase	301.607	1.54407	0.311805	4.95203	7.34421e-07	5.18453e-06
WP_045900902.1	H0N27_RS00435	bifunctional UDP-N-acetylglucosamine diphosphorylase/glucosamine-1-phosphate N-acetyltransferase GlmU	238.557	1.54212	0.404085	3.81634	0.000135446	0.000601627
WP_000004974.1	H0N27_RS02995	amino acid permease	126.092	1.54016	0.385076	3.99963	6.34409e-05	0.000305594
WP_168726653.1	H0N27_RS00535	SDR family NAD(P)-dependent oxidoreductase	112.785	1.53741	0.379393	4.05228	5.07208e-05	0.0002487
WP_000025985.1	H0N27_RS04105	FAD-binding protein	1089.15	1.53561	0.32666	4.70094	2.58969e-06	1.66033e-05
WP_031993121.1	H0N27_RS06190	alanine racemase	44.5457	1.53552	0.486603	3.15559	0.00160174	0.00544272
WP_000357156.1	H0N27_RS14485	UDP-N-acetylglucosamine 1-carboxyvinyltransferase	228.772	1.53407	0.331205	4.63179	3.62513e-06	2.25608e-05
WP_085940569.1	H0N27_RS10015	AzlC family ABC transporter permease	27.1075	1.53282	0.522764	2.93214	0.00336633	0.0103894
WP_017816254.1	H0N27_RS09280	SurA N-terminal domain-containing protein	223.705	1.53185	0.317677	4.82205	1.4209e-06	9.57979e-06
WP_103235966.1	H0N27_RS01615	triacylglycerol lipase	39.6518	1.53153	0.507069	3.02035	0.00252482	0.00807848
WP_000791370.1	H0N27_RS06055	PqiC family protein	30.1784	1.53108	0.464071	3.29923	0.000969504	0.00351213
WP_001984787.1	H0N27_RS02620	protein translocase subunit SecF	201.018	1.52731	0.327618	4.66186	3.13361e-06	1.97551e-05
WP_001205031.1	H0N27_RS15290	50S ribosomal protein L33	334.922	1.52369	0.373176	4.08302	4.44547e-05	0.000220844
WP_001091095.1	H0N27_RS14060	NADH-quinone oxidoreductase subunit NuoF	831.478	1.52339	0.342224	4.45145	8.52907e-06	4.88731e-05
WP_000061168.1	H0N27_RS07750	NADPH-dependent 2 4-dienoyl-CoA reductase	143.048	1.52316	0.353682	4.30659	1.65789e-05	9.04515e-05
WP_032058272.1	H0N27_RS04185	lipoprotein-releasing ABC transporter ATP-binding protein LolD	94.6925	1.52314	0.425344	3.58097	0.000342324	0.00137496
WP_168727119.1	H0N27_RS02475	GTPase HflX	169.306	1.52251	0.39469	3.85749	0.000114557	0.000519712
WP_000048256.1	H0N27_RS15285	50S ribosomal protein L28	1269.97	1.52023	0.339994	4.47134	7.77309e-06	4.49965e-05
WP_001158905.1	H0N27_RS02175	TRAP transporter large permease subunit	310.03	1.52021	0.434221	3.50102	0.000463486	0.00181026
WP_168726728.1	H0N27_RS14070	NADH-quinone oxidoreductase subunit C/D	1430.63	1.51769	0.335265	4.52684	5.98718e-06	3.53816e-05
WP_000907230.1	H0N27_RS09915	YebC/PmpR family DNA-binding transcriptional regulator	140.414	1.51721	0.389447	3.8958	9.78767e-05	0.000450657
WP_000897673.1	H0N27_RS14630	hypothetical protein	616.682	1.5141	0.324633	4.66403	3.10076e-06	1.95844e-05
WP_001984863.1	H0N27_RS03680	succinate dehydrogenase cytochrome b556 subunit	414.152	1.51368	0.445182	3.40014	0.000673517	0.0025295
WP_168726865.1	H0N27_RS15810	monovalent cation/H+ antiporter subunit D	138.198	1.51205	0.39427	3.83506	0.000125532	0.000560521
WP_000116449.1	H0N27_RS04110	DNA gyrase subunit A	2080.63	1.50699	0.260125	5.79335	6.89963e-09	6.45866e-08
WP_001118149.1	H0N27_RS15900	23S rRNA (guanosine(2251)-2'-O)-methyltransferase RlmB	216.808	1.50378	0.323324	4.65099	3.30353e-06	2.07111e-05
WP_000805827.1	H0N27_RS16305	homoserine dehydrogenase	821.278	1.50201	0.283056	5.30642	1.11802e-07	9.00246e-07
WP_000890088.1	H0N27_RS06715	LysR family transcriptional regulator	157.259	1.49925	0.359025	4.17589	2.96827e-05	0.000153519
WP_001187604.1	H0N27_RS04890	tRNA 2-thiouridine(34) synthase MnmA	128.529	1.49055	0.481905	3.09303	0.00198124	0.00656804
WP_168726729.1	H0N27_RS14055	NADH-quinone oxidoreductase subunit NuoG	1597.99	1.48467	0.35571	4.17381	2.99543e-05	0.000154688
WP_001212535.1	H0N27_RS00050	DUF6091 family protein	146.938	1.48162	0.324405	4.5672	4.9429e-06	2.99928e-05
WP_000108826.1	H0N27_RS09365	ribonuclease E activity regulator RraA	177.656	1.48027	0.358173	4.13285	3.583e-05	0.000181446
WP_168726955.1	H0N27_RS03570	polyprenyl synthetase family protein	84.6788	1.47818	0.456126	3.24072	0.00119227	0.00419393
WP_000213740.1	H0N27_RS16210	argininosuccinate lyase	240.778	1.47486	0.323358	4.56107	5.08928e-06	3.06077e-05
WP_000833672.1	H0N27_RS03685	succinate dehydrogenase hydrophobic membrane anchor protein	426.52	1.47278	0.421186	3.49674	0.000470973	0.00183739
WP_000856678.1	H0N27_RS07350	30S ribosomal protein S12 methylthiotransferase RimO	255.168	1.47269	0.374838	3.92886	8.53479e-05	0.000397822
WP_001274623.1	H0N27_RS03915	chaperonin GroEL	710.1	1.46586	0.355319	4.12548	3.69965e-05	0.000186797
WP_000905538.1	H0N27_RS01215	1-(5-phosphoribosyl)-5- (5-phosphoribosylamino)methylideneaminoimidazole-4-carboxamide isomerase	144.115	1.46346	0.433896	3.37283	0.000744004	0.002766
WP_168726440.1	H0N27_RS09420	ABC transporter substrate-binding protein	52.386	1.46206	0.402906	3.62878	0.000284767	0.0011729
WP_168726731.1	H0N27_RS13940	methionine--tRNA ligase	296.645	1.46052	0.33851	4.31455	1.59925e-05	8.76495e-05
WP_000140408.1	H0N27_RS12820	sulfate adenylyltransferase subunit CysD	1253.59	1.45598	0.610221	2.38598	0.0170336	0.042341
WP_168726917.1	H0N27_RS14955	efflux transporter outer membrane subunit	70.1679	1.45532	0.628247	2.31648	0.0205318	0.0495858
WP_000182542.1	H0N27_RS16590	hypothetical protein	57.5515	1.45499	0.453958	3.20513	0.00135004	0.00469922
WP_029768552.1	H0N27_RS09145	3-deoxy-7-phosphoheptulonate synthase	309.58	1.45423	0.40425	3.59735	0.00032148	0.00130046
WP_000388070.1	H0N27_RS07110	low molecular weight phosphotyrosine protein phosphatase	22.7024	1.45248	0.568646	2.55428	0.0106409	0.0283209
WP_001181667.1	H0N27_RS01140	potassium transporter Kup	167.989	1.45153	0.39031	3.71892	0.000200073	0.000859478
WP_000347180.1	H0N27_RS06100	dicarboxylate/amino acid:cation symporter	185.385	1.45005	0.338568	4.28291	1.84466e-05	9.88669e-05
WP_168726683.1	H0N27_RS01185	homoserine kinase	82.9775	1.44321	0.403937	3.57286	0.000353109	0.00141327
WP_000993080.1	H0N27_RS04880	adenylosuccinate lyase	391.37	1.44231	0.414063	3.48332	0.00049523	0.00192319
WP_000097113.1	H0N27_RS03425	polyprenyl synthetase family protein	99.5474	1.44196	0.35014	4.11824	3.8177e-05	0.000191618
WP_111811528.1	H0N27_RS17095	UDP-glucose 4-epimerase GalE	120.092	1.44162	0.578946	2.49007	0.0127717	0.0331031
WP_001983729.1	H0N27_RS07690	threonine ammonia-lyase biosynthetic	207.516	1.4412	0.35424	4.06842	4.73332e-05	0.000233437
WP_001214863.1	H0N27_RS13830	bacterioferritin	4743.73	1.43943	0.374114	3.84757	0.000119296	0.000539051
WP_000209397.1	H0N27_RS05185	uroporphyrinogen decarboxylase	58.6112	1.43921	0.425592	3.38167	0.000720465	0.00269322
WP_000841361.1	H0N27_RS03970	transcription elongation factor GreB	21.8598	1.43722	0.551269	2.60712	0.00913085	0.024901
WP_168726566.1	H0N27_RS06235	ubiquinol oxidase subunit II	4461.69	1.43678	0.312928	4.59141	4.40255e-06	2.70033e-05
WP_001072702.1	H0N27_RS15085	NADP-dependent glyceraldehyde-3-phosphate dehydrogenase	153.324	1.43592	0.510814	2.81105	0.00493803	0.0145402
WP_000132115.1	H0N27_RS07060	3-oxoacyl-ACP reductase	737.023	1.43456	0.446968	3.20952	0.00132955	0.00463365
WP_001121008.1	H0N27_RS03320	rod shape-determining protein MreD	33.4358	1.43398	0.486905	2.9451	0.00322855	0.0100188
WP_001202415.1	H0N27_RS13425	OmpA family protein	946.441	1.4337	0.552154	2.59656	0.00941625	0.0255767
WP_032061658.1	H0N27_RS08130	MBL fold metallo-hydrolase	34.7131	1.43145	0.569968	2.51145	0.0120235	0.0313794
WP_000914200.1	H0N27_RS05195	DUF3015 family protein	2444.78	1.42427	0.343248	4.14938	3.33381e-05	0.000169585
WP_168726232.1	H0N27_RS08460	SIR2 family protein	65.1821	1.40975	0.504269	2.79563	0.00517982	0.0151733
WP_001183123.1	H0N27_RS01365	amino acid permease	51.3771	1.40659	0.571858	2.45969	0.0139057	0.0357155
WP_000796648.1	H0N27_RS03295	Asp-tRNA(Asn)/Glu-tRNA(Gln) amidotransferase subunit GatB	655.826	1.40282	0.294961	4.75596	1.97501e-06	1.29308e-05
WP_001083680.1	H0N27_RS14490	BolA family iron metabolism protein IbaG	64.325	1.39852	0.406664	3.43902	0.000583833	0.00223403
WP_168726254.1	H0N27_RS08810	HEAT repeat domain-containing protein	18.192	1.39786	0.601637	2.32342	0.0201566	0.0488548
WP_000276693.1	H0N27_RS14045	NADH-quinone oxidoreductase subunit NuoI	274.273	1.39612	0.349526	3.9943	6.48844e-05	0.000310531
WP_000070856.1	H0N27_RS03005	uracil-xanthine permease family protein	40.2135	1.39352	0.532008	2.61935	0.00880967	0.0241219
WP_168726230.1	H0N27_RS08450	adenosine deaminase	41.8727	1.38931	0.567882	2.44648	0.0144258	0.0369119
WP_025467130.1	H0N27_RS03925	MBL fold metallo-hydrolase	349.7	1.38808	0.330017	4.2061	2.59819e-05	0.000135617
WP_001070989.1	H0N27_RS14050	NADH-quinone oxidoreductase subunit NuoH	511.114	1.3869	0.318132	4.3595	1.30359e-05	7.27357e-05
WP_001017489.1	H0N27_RS06310	peptide chain release factor N(5)-glutamine methyltransferase	39.9279	1.38561	0.560889	2.47038	0.0134969	0.034797
WP_000084042.1	H0N27_RS12205	DNA polymerase III subunit epsilon	62.4016	1.38514	0.491144	2.82024	0.00479873	0.0141423
WP_001212949.1	H0N27_RS04585	Obg family GTPase CgtA	608.761	1.38314	0.327608	4.22193	2.42218e-05	0.000127015
WP_168726938.1	H0N27_RS03000	methyltransferase	55.1389	1.38247	0.425236	3.25106	0.00114975	0.00406962
WP_168727050.1	H0N27_RS17315	isoleucine--tRNA ligase	908.439	1.38167	0.279874	4.93678	7.94227e-07	5.55305e-06
WP_000013434.1	H0N27_RS09110	lipid-A-disaccharide synthase	52.8003	1.38104	0.412511	3.34789	0.000814292	0.00299455
WP_001000724.1	H0N27_RS14480	ATP phosphoribosyltransferase	161.556	1.37914	0.331379	4.16181	3.15729e-05	0.000162553
WP_001265491.1	H0N27_RS00730	glutathione synthase	72.1531	1.37782	0.441892	3.11801	0.00182077	0.00609556
WP_001008365.1	H0N27_RS14785	NAD(P)-dependent oxidoreductase	95.0142	1.37149	0.456136	3.00676	0.00264046	0.00841676
WP_001984639.1	H0N27_RS04195	lysophospholipid acyltransferase family protein	65.4446	1.36935	0.474109	2.88826	0.00387385	0.011753
WP_000015937.1	H0N27_RS01550	guanylate kinase	145.55	1.36203	0.368764	3.6935	0.000221186	0.000940662
WP_171945443.1	H0N27_RS11680	dihydroorotase	104.258	1.3615	0.527848	2.57934	0.00989903	0.0266959
WP_096640204.1	H0N27_RS00840	peptide chain release factor 2 exception=ribosomal slippage	274.097	1.36051	0.379272	3.58716	0.0003343	0.00134751
WP_000433617.1	H0N27_RS01875	inositol monophosphatase	430.178	1.35638	0.318573	4.25768	2.0656e-05	0.000109329
WP_000114637.1	H0N27_RS03730	succinate--CoA ligase subunit alpha	849.724	1.35461	0.332443	4.07473	4.60685e-05	0.000228194
WP_000819045.1	H0N27_RS00850	alkene reductase	47.4763	1.35321	0.524569	2.57966	0.00988971	0.0266959
WP_000207467.1	H0N27_RS15120	fumarate hydratase	470.31	1.34857	0.413093	3.26458	0.00109627	0.00391707
WP_001016343.1	H0N27_RS09705	glycine cleavage system protein GcvH	126.219	1.33156	0.376798	3.53388	0.00040951	0.00162371
WP_001187844.1	H0N27_RS05210	GTP cyclohydrolase I FolE	57.4786	1.32861	0.394242	3.37004	0.000751571	0.00278803
WP_000724999.1	H0N27_RS00045	DUF6091 family protein	460.995	1.32405	0.287375	4.60741	4.07709e-06	2.50978e-05
WP_032061657.1	H0N27_RS08135	TetR/AcrR family transcriptional regulator	56.3457	1.32025	0.390948	3.37706	0.000732662	0.0027328
WP_000868422.1	H0N27_RS01380	glutamate--tRNA ligase	395.466	1.31941	0.332767	3.96495	7.34109e-05	0.000347908
WP_001185369.1	H0N27_RS11505	LexA family transcriptional regulator	61.2282	1.31856	0.449616	2.93262	0.00336111	0.0103828
WP_168727035.1	H0N27_RS17060	aspartate/tyrosine/aromatic aminotransferase	872.516	1.30042	0.266736	4.87532	1.08633e-06	7.45725e-06
WP_000066126.1	H0N27_RS05230	Smr/MutS family protein	111.256	1.29604	0.358389	3.6163	0.000298844	0.00122346
WP_000099685.1	H0N27_RS15905	pyrimidine/purine nucleoside phosphorylase	130.124	1.29188	0.353353	3.65607	0.000256109	0.00107174
WP_000263427.1	H0N27_RS04415	aminodeoxychorismate lyase	50.172	1.29174	0.45227	2.85613	0.00428842	0.0128501
WP_000180205.1	H0N27_RS02335	CDP-diacylglycerol--serine O-phosphatidyltransferase	296.44	1.29153	0.331321	3.8981	9.69486e-05	0.00044699
WP_000099412.1	H0N27_RS07170	type II 3-dehydroquinate dehydratase	49.8791	1.29001	0.406801	3.17112	0.00151854	0.0052016
WP_001182997.1	H0N27_RS03315	rod shape-determining protein MreC	104.488	1.28754	0.324258	3.97072	7.16567e-05	0.000341022
WP_000706554.1	H0N27_RS04685	rRNA large subunit pseudouridine synthase E	245.394	1.27754	0.390536	3.27125	0.00107074	0.00384201
WP_000973732.1	H0N27_RS01745	arginine N-succinyltransferase	191.974	1.26612	0.524384	2.41448	0.0157575	0.0396036
WP_171945440.1	H0N27_RS17365	peptidylprolyl isomerase	67.122	1.26298	0.360688	3.50159	0.000462487	0.00180844
WP_000347804.1	H0N27_RS09935	amino acid ABC transporter permease	136.213	1.24229	0.37468	3.31561	0.000914433	0.00334112
WP_032061342.1	H0N27_RS09460	malate synthase G	1591.68	1.24078	0.388685	3.19225	0.00141171	0.00488491
WP_001093907.1	H0N27_RS01905	ABC transporter substrate-binding protein	1340.08	1.23899	0.510005	2.42937	0.015125	0.0383256
WP_168726305.1	H0N27_RS10065	pyridoxal phosphate-dependent aminotransferase	222.459	1.22848	0.385976	3.18279	0.00145865	0.0050186
WP_001983908.1	H0N27_RS09520	enoyl-CoA hydratase/isomerase family protein	263.36	1.22648	0.355496	3.45005	0.000560473	0.0021544
WP_000072941.1	H0N27_RS03735	tryptophan--tRNA ligase	166.726	1.22626	0.344928	3.55511	0.000377816	0.00150506
WP_125267611.1	H0N27_RS05780	histidine phosphatase family protein	45.8262	1.22507	0.425829	2.87691	0.00401585	0.0121189
WP_001136744.1	H0N27_RS02765	acyl-CoA dehydrogenase C-terminal domain-containing protein	1962.28	1.22379	0.297915	4.10786	3.99344e-05	0.0001998
WP_000952664.1	H0N27_RS13705	aspartate 1-decarboxylase	141.257	1.22232	0.397678	3.07363	0.00211469	0.00694271
WP_168726958.1	H0N27_RS03605	siroheme synthase CysG	167.089	1.22074	0.347308	3.51485	0.000440006	0.00172848
WP_024432845.1	H0N27_RS16300	DsbC family protein	89.7465	1.21989	0.369276	3.30346	0.000954991	0.00346694
WP_000266120.1	H0N27_RS14550	DUF4951 domain-containing protein	58.2596	1.21908	0.487046	2.50302	0.0123139	0.0320388
WP_001205190.1	H0N27_RS06115	ABC transporter permease	385.895	1.21858	0.42387	2.87489	0.00404164	0.0121751
WP_000889007.1	H0N27_RS09675	serine/threonine transporter SstT	110.31	1.20379	0.380403	3.16451	0.00155343	0.00530738
WP_168727093.1	H0N27_RS17440	UDP-N-acetylmuramate:L-alanyl-gamma-D-glutamyl-meso-diaminopimelate ligase	152.3	1.19838	0.472906	2.53408	0.0112743	0.0296978
WP_000264715.1	H0N27_RS05740	DUF423 domain-containing protein	66.2072	1.18782	0.406472	2.92227	0.00347489	0.0106857
WP_032061660.1	H0N27_RS08120	NAD(P)/FAD-dependent oxidoreductase	249.689	1.18341	0.441754	2.67889	0.00738658	0.0207452
WP_086249750.1	H0N27_RS10985	GNAT family N-acetyltransferase	45.9972	1.18333	0.483963	2.44509	0.0144818	0.0370271
WP_000735756.1	H0N27_RS11795	hypothetical protein	61.6709	1.1829	0.484647	2.44074	0.0146572	0.0373351
WP_000072604.1	H0N27_RS14770	cysteine synthase CysM	68.3362	1.1789	0.393248	2.99784	0.00271899	0.00863471
WP_171945469.1	H0N27_RS04950	bile acid:sodium symporter	372.895	1.17835	0.321854	3.66114	0.000251092	0.00105596
WP_000061267.1	H0N27_RS05270	type I glutamate--ammonia ligase	2055.5	1.17688	0.289554	4.06446	4.81448e-05	0.000236753
WP_000542112.1	H0N27_RS04690	NADP-dependent isocitrate dehydrogenase	264.911	1.17219	0.322125	3.63893	0.000273776	0.0011345
WP_000737567.1	H0N27_RS17235	thiol:disulfide interchange protein DsbA/DsbL	288.973	1.17058	0.42773	2.73673	0.00620537	0.0178391
WP_000554500.1	H0N27_RS05420	AraC family transcriptional regulator	39.4645	1.17039	0.504112	2.32168	0.0202503	0.0490452
WP_000691195.1	H0N27_RS00130	methionyl-tRNA formyltransferase	110.656	1.15825	0.394102	2.93896	0.00329316	0.0102007
WP_000573844.1	H0N27_RS04590	glutamate 5-kinase	427.978	1.15224	0.319283	3.60882	0.000307596	0.00125476
WP_000151613.1	H0N27_RS13130	poly-beta-1 6-N-acetyl-D-glucosamine synthase	87.3195	1.15148	0.361796	3.18268	0.0014592	0.0050186
WP_168726780.1	H0N27_RS12725	penicillin-binding protein 2	84.1575	1.14302	0.403904	2.82993	0.00465578	0.0138048
WP_000357904.1	H0N27_RS02470	hypothetical protein	28.1368	1.13721	0.48214	2.35866	0.0183409	0.0452266
WP_168726530.1	H0N27_RS05320	Nif3-like dinuclear metal center hexameric protein	56.094	1.13307	0.431211	2.62764	0.00859792	0.0236756
WP_000009640.1	H0N27_RS15165	homoserine O-acetyltransferase	266.417	1.1325	0.410343	2.75988	0.00578228	0.0167076
WP_000095056.1	H0N27_RS04490	tRNA-(ms 2io 6A)-hydroxylase	46.3803	1.12677	0.416817	2.70328	0.00686587	0.0194418
WP_000623101.1	H0N27_RS16735	NAD-dependent malic enzyme	571.398	1.12611	0.434704	2.59052	0.00958298	0.0259466
WP_098728407.1	H0N27_RS15770	hypothetical protein	116.993	1.12533	0.347754	3.236	0.00121219	0.00425519
WP_000956799.1	H0N27_RS12800	CitMHS family transporter	159.43	1.12426	0.378	2.97424	0.00293711	0.00921543
WP_000874125.1	H0N27_RS15890	dephospho-CoA kinase	90.9139	1.12377	0.329075	3.41494	0.000637961	0.00242211
WP_168726939.1	H0N27_RS03060	DsbC family protein	87.1598	1.12233	0.419084	2.67805	0.00740511	0.0207783
WP_046879519.1	H0N27_RS01845	acyl-CoA dehydrogenase C-terminal domain-containing protein	346.13	1.12231	0.463051	2.42372	0.0153623	0.0387824
WP_001139944.1	H0N27_RS01480	glutamate synthase large subunit	624.244	1.11267	0.465405	2.39075	0.0168139	0.0418562
WP_000194637.1	H0N27_RS07375	1-deoxy-D-xylulose-5-phosphate reductoisomerase	198.196	1.1082	0.286609	3.86659	0.000110368	0.000504074
WP_001015254.1	H0N27_RS09320	Fe-S protein assembly co-chaperone HscB	258.109	1.10335	0.34657	3.18362	0.00145446	0.00501242
WP_000807316.1	H0N27_RS05775	NAD(P)H-dependent glycerol-3-phosphate dehydrogenase	137.393	1.1028	0.403778	2.73119	0.00631057	0.0180347
WP_168726907.1	H0N27_RS14800	SDR family NAD(P)-dependent oxidoreductase	64.2816	1.10024	0.370159	2.97234	0.00295542	0.00924727
WP_001276144.1	H0N27_RS13470	thioredoxin-disulfide reductase	590.64	1.09763	0.348465	3.1499	0.00163324	0.00553868
WP_001046506.1	H0N27_RS02670	branched-chain amino acid transaminase	1112.23	1.09702	0.264209	4.1521	3.29443e-05	0.000168338
WP_031379612.1	H0N27_RS03660	YecA family protein	263.5	1.09189	0.358355	3.04695	0.00231174	0.007489
WP_000406996.1	H0N27_RS03350	bifunctional phosphoserine phosphatase/homoserine phosphotransferase ThrH	190.509	1.0916	0.316912	3.44448	0.000572163	0.00219437
WP_000102049.1	H0N27_RS16515	YgiQ family radical SAM protein	848.864	1.08685	0.356615	3.04769	0.00230605	0.00748421
WP_001287646.1	H0N27_RS02925	acetyl-CoA C-acetyltransferase	69.9852	1.08681	0.384641	2.82551	0.0047205	0.0139602
WP_000370421.1	H0N27_RS14450	hypothetical protein	134.896	1.08613	0.395143	2.74869	0.00598336	0.0172447
WP_064191452.1	H0N27_RS03950	lytic transglycosylase domain-containing protein	36.1791	1.08556	0.44764	2.42507	0.0153054	0.0386676
WP_000626048.1	H0N27_RS03635	hypothetical protein	147.889	1.08353	0.329455	3.28885	0.00100597	0.00362875
WP_000042092.1	H0N27_RS12010	amino acid permease	51.2745	1.08259	0.379816	2.8503	0.00436782	0.0130535
WP_001125863.1	H0N27_RS04420	endolytic transglycosylase MltG	72.4617	1.07997	0.353327	3.05657	0.00223888	0.00729406
WP_168726877.1	H0N27_RS15520	Rne/Rng family ribonuclease	2246.31	1.07961	0.358549	3.01106	0.00260341	0.00831428
WP_000072673.1	H0N27_RS11485	cold-shock protein	6209.67	1.07959	0.34988	3.0856	0.00203139	0.0067016
WP_000023429.1	H0N27_RS09600	ParB/RepB/Spo0J family partition protein	130.048	1.07837	0.33483	3.22065	0.00127898	0.00447382
WP_000870031.1	H0N27_RS16160	PDZ domain-containing protein	41.1294	1.07787	0.442508	2.43581	0.0148583	0.0377909
WP_000738520.1	H0N27_RS16395	ammonium transporter	436.568	1.07633	0.410581	2.62148	0.00875484	0.0240104
WP_000910009.1	H0N27_RS16435	OprD family outer membrane porin	1281.91	1.0754	0.329532	3.26342	0.00110075	0.00392481
WP_168726324.1	H0N27_RS10335	glutathione-dependent disulfide-bond oxidoreductase	74.0983	1.07213	0.397609	2.69644	0.00700855	0.0197964
WP_031987831.1	H0N27_RS13860	biotin-- acetyl-CoA-carboxylase ligase	68.1215	1.07153	0.383903	2.79116	0.00525199	0.015345
WP_168726979.1	H0N27_RS07395	UDP-3-O-(3-hydroxymyristoyl)glucosamine N-acyltransferase	187.756	1.06848	0.346134	3.0869	0.00202254	0.0066789
WP_000852577.1	H0N27_RS06225	cytochrome o ubiquinol oxidase subunit III	3175.16	1.06521	0.289903	3.67437	0.000238441	0.00100774
WP_000917863.1	H0N27_RS00300	phosphoribosylaminoimidazolesuccinocarboxamide synthase	464.807	1.0641	0.308224	3.45234	0.000555738	0.00213862
WP_001095768.1	H0N27_RS03395	protein deglycase HchA	77.753	1.06167	0.372598	2.84936	0.00438076	0.0130807
WP_168726385.1	H0N27_RS11195	urea amidolyase family protein	39.3289	1.0603	0.436793	2.42747	0.0152047	0.038499
WP_000556118.1	H0N27_RS17505	tRNA uridine-5-carboxymethylaminomethyl(34) synthesis GTPase MnmE	125.609	1.05968	0.340507	3.11207	0.00185778	0.00621331
WP_000706087.1	H0N27_RS04050	4-phosphoerythronate dehydrogenase	50.6966	1.05877	0.416085	2.54459	0.0109405	0.0289756
WP_000367186.1	H0N27_RS06230	cytochrome o ubiquinol oxidase subunit I	8270.21	1.05383	0.309853	3.40105	0.000671269	0.00252599
WP_168726933.1	H0N27_RS02815	phosphoribosylanthranilate isomerase	73.439	1.05253	0.398411	2.64181	0.00824642	0.0228373
WP_001021720.1	H0N27_RS00610	esterase	48.8769	1.05235	0.401165	2.62323	0.00870996	0.023926
WP_168726970.1	H0N27_RS07520	fructose-specific PTS transporter subunit EIIC	88.447	1.04184	0.378477	2.75272	0.00591026	0.0170629
WP_168727039.1	H0N27_RS17100	glucose-6-phosphate isomerase	492.458	1.03861	0.407524	2.54859	0.010816	0.0287131
WP_000543071.1	H0N27_RS02265	xanthine phosphoribosyltransferase	107.657	1.03565	0.342815	3.02103	0.00251917	0.00807559
WP_168726640.1	H0N27_RS00125	16S rRNA (cytosine(967)-C(5))-methyltransferase RsmB	148.543	1.03448	0.318712	3.24583	0.00117108	0.00413222
WP_002016783.1	H0N27_RS06050	MlaD family protein	83.1239	1.03434	0.342372	3.02111	0.00251851	0.00807559
WP_000553809.1	H0N27_RS01695	AI-2E family transporter	132.022	1.02886	0.337673	3.04693	0.00231194	0.007489
WP_168727027.1	H0N27_RS16545	cysteine synthase A	167.836	1.02288	0.368785	2.77365	0.00554308	0.0160849
WP_098732085.1	H0N27_RS00710	orotate phosphoribosyltransferase	86.3766	1.02206	0.351938	2.90409	0.00368325	0.0112148
WP_000075015.1	H0N27_RS15895	DMT family transporter	102.919	1.02096	0.414036	2.46587	0.0136682	0.0351587
WP_171945458.1	H0N27_RS05695	bifunctional prephenate dehydrogenase/3-phosphoshikimate 1-carboxyvinyltransferase	919.939	1.01923	0.276303	3.68881	0.000225309	0.000957001
WP_168727009.1	H0N27_RS16600	DUF2946 family protein	245.095	1.01765	0.401712	2.53327	0.0113002	0.029743
WP_000651536.1	H0N27_RS02170	rhombosortase	62.8662	1.01679	0.360313	2.82196	0.00477308	0.0140912
WP_001174793.1	H0N27_RS03545	multidrug efflux RND transporter outer membrane channel subunit AdeK	1422.44	1.01621	0.308255	3.29665	0.000978463	0.00354081
WP_168726289.1	H0N27_RS09620	phosphotransferase	118.178	1.00976	0.337908	2.98827	0.00280565	0.008885
WP_001024697.1	H0N27_RS09010	YbaB/EbfC family nucleoid-associated protein	243.367	1.00748	0.321165	3.13696	0.0017071	0.00573963
WP_000553408.1	H0N27_RS12855	FAD-dependent oxidoreductase	153.86	1.00659	0.308416	3.26375	0.00109949	0.00392443
WP_014205902.1	H0N27_RS14040	NADH-quinone oxidoreductase subunit J	199.93	1.00624	0.320781	3.13686	0.0017077	0.00573963
WP_002159654.1	H0N27_RS16195	hydroxymethylbilane synthase	144.255	1.00226	0.368417	2.72044	0.00651956	0.018554
WP_000758315.1	H0N27_RS05820	D-glycerate dehydrogenase	121.941	1.00216	0.326487	3.06953	0.00214398	0.00701854
WP_168726746.1	H0N27_RS13550	hypothetical protein	46.3519	-1.00166	0.37226	-2.69077	0.00712884	0.0201027
WP_000222197.1	H0N27_RS04550	hypothetical protein	148.166	-1.00247	0.406222	-2.46778	0.0135953	0.0349976
WP_000060753.1	H0N27_RS01275	two-component system response regulator OmpR	1459.22	-1.00359	0.251107	-3.99664	6.42472e-05	0.000307915
WP_005124522.1	H0N27_RS12920	hypothetical protein	45.3847	-1.00718	0.432376	-2.3294	0.0198377	0.0482869
WP_000619820.1	H0N27_RS02575	sulfurtransferase	422.822	-1.01026	0.354262	-2.85173	0.00434824	0.0130065
WP_000849705.1	H0N27_RS01925	NUDIX domain-containing protein	72.211	-1.01248	0.363327	-2.7867	0.00532476	0.0155309
WP_000100768.1	H0N27_RS00265	dienelactone hydrolase family protein	228.052	-1.01869	0.417193	-2.44177	0.0146154	0.0372847
WP_000885644.1	H0N27_RS04560	lipocalin family protein	375.707	-1.02325	0.294077	-3.47955	0.000502258	0.00194603
WP_168727076.1	H0N27_RS08215	GntR family transcriptional regulator	205.305	-1.02745	0.273832	-3.75211	0.000175349	0.000763893
WP_001034598.1	H0N27_RS11745	M48 family metallopeptidase	488.817	-1.03284	0.286331	-3.60715	0.000309583	0.00125984
WP_001089658.1	H0N27_RS16485	TIGR00730 family Rossman fold protein	272.67	-1.03792	0.303682	-3.41779	0.000631324	0.0023996
WP_001135124.1	H0N27_RS00540	MATE family efflux transporter	101.175	-1.03932	0.356961	-2.91158	0.00359609	0.0109888
WP_000218018.1	H0N27_RS09505	(d)CMP kinase	1807.99	-1.04017	0.272602	-3.81573	0.000135781	0.00060233
WP_168726522.1	H0N27_RS05205	ADC family extended-spectrum class C beta-lactamase	50.7947	-1.04363	0.437527	-2.38529	0.0170656	0.0423896
WP_000222732.1	H0N27_RS08800	MFS transporter	140.543	-1.04595	0.432422	-2.41881	0.0155715	0.0392724
WP_000338776.1	H0N27_RS06350	dihydroneopterin aldolase	63.2269	-1.05569	0.370135	-2.85217	0.00434221	0.0129998
WP_000906487.1	H0N27_RS11785	carbon storage regulator CsrA	1899.97	-1.06208	0.301646	-3.52093	0.000430031	0.00169321
WP_000070798.1	H0N27_RS09255	AarF/ABC1/UbiB kinase family protein	536.592	-1.07786	0.299619	-3.59742	0.000321384	0.00130046
WP_168726885.1	H0N27_RS15295	cation:proton antiporter	75.9424	-1.07941	0.418462	-2.57946	0.00989539	0.0266959
WP_001247651.1	H0N27_RS03900	NAD(+)/NADH kinase	60.1343	-1.08045	0.385467	-2.80296	0.0050636	0.0148899
WP_168726921.1	H0N27_RS02540	hypothetical protein	199.281	-1.08849	0.288773	-3.76937	0.000163661	0.00071665
WP_016685139.1	H0N27_RS08045	muconate/chloromuconate family cycloisomerase	35.8938	-1.09063	0.442459	-2.46493	0.013704	0.035224
WP_046879516.1	H0N27_RS01830	HPP family protein	45.8379	-1.09476	0.425691	-2.57172	0.0101194	0.0270725
WP_001983834.1	H0N27_RS08770	LysR family transcriptional regulator	86.7542	-1.09487	0.388202	-2.82035	0.00479717	0.0141423
WP_168726268.1	H0N27_RS09080	DUF2797 domain-containing protein	311.782	-1.09634	0.379407	-2.88963	0.00385701	0.0117124
WP_001081618.1	H0N27_RS08035	catechol 1 2-dioxygenase	50.3213	-1.09817	0.417255	-2.63189	0.00849107	0.0234004
WP_000717015.1	H0N27_RS00695	DUF2147 domain-containing protein	987.341	-1.10753	0.359218	-3.08315	0.0020482	0.00675051
WP_000650776.1	H0N27_RS00525	phosphate regulon transcriptional regulator PhoB	128.103	-1.10857	0.34926	-3.17406	0.00150323	0.00515958
WP_001247579.1	H0N27_RS03340	wax ester/triacylglycerol synthase family O-acyltransferase	853.648	-1.10969	0.381001	-2.91256	0.00358484	0.0109642
WP_168726382.1	H0N27_RS11150	urea carboxylase	27.1968	-1.11124	0.449097	-2.4744	0.0133461	0.0344344
WP_000047853.1	H0N27_RS13615	pantetheine-phosphate adenylyltransferase	183.05	-1.1144	0.358276	-3.11044	0.00186809	0.00624166
WP_000667412.1	H0N27_RS05655	penicillin-binding protein 1B	536.782	-1.11513	0.306052	-3.6436	0.00026885	0.00111818
WP_001007343.1	H0N27_RS14015	uracil phosphoribosyltransferase	483.24	-1.1175	0.323399	-3.45548	0.000549311	0.00211628
WP_168726937.1	H0N27_RS02935	CoA transferase	104.178	-1.12472	0.379117	-2.96668	0.0030103	0.00939301
WP_168726978.1	H0N27_RS07410	tetratricopeptide repeat protein	83.4455	-1.12713	0.382489	-2.94684	0.00321036	0.0099806
WP_168726983.1	H0N27_RS07255	PLP-dependent aminotransferase family protein	100.065	-1.12828	0.328751	-3.43201	0.000599122	0.00228231
WP_002027464.1	H0N27_RS15305	hypothetical protein	749.027	-1.12988	0.283875	-3.98022	6.8853e-05	0.000328599
WP_000165735.1	H0N27_RS15355	SlyX family protein	127.089	-1.13138	0.379171	-2.98382	0.00284675	0.00899
WP_002067745.1	H0N27_RS14430	NUDIX hydrolase	312.915	-1.13244	0.400467	-2.82781	0.00468681	0.0138726
WP_000135049.1	H0N27_RS01545	DNA-directed RNA polymerase subunit omega	1711.34	-1.13613	0.33344	-3.4073	0.000656092	0.00248263
WP_151437758.1	H0N27_RS01720	class I SAM-dependent methyltransferase	53.2961	-1.14094	0.402477	-2.83478	0.00458566	0.0136445
WP_000508762.1	H0N27_RS01335	cation diffusion facilitator family transporter	149.063	-1.14499	0.392576	-2.91661	0.00353856	0.0108325
WP_000529525.1	H0N27_RS01345	hypothetical protein	144.81	-1.14854	0.34131	-3.3651	0.000765167	0.00282945
WP_168726811.1	H0N27_RS12420	hypothetical protein	27.0414	-1.15178	0.493451	-2.33412	0.0195892	0.0478534
WP_228285265.1	H0N27_RS17645	type I secretion C-terminal target domain-containing protein	459.39	-1.15289	0.315554	-3.65355	0.000258638	0.00107835
WP_168726482.1	H0N27_RS04345	CAP domain-containing protein	34.8216	-1.15346	0.430577	-2.67887	0.00738718	0.0207452
WP_000459994.1	H0N27_RS11835	pirin family protein	80.1385	-1.15693	0.421049	-2.74772	0.00600113	0.0172812
WP_000886379.1	H0N27_RS10120	LysR substrate-binding domain-containing protein	25.5714	-1.16251	0.46193	-2.51664	0.0118479	0.0309449
WP_000903512.1	H0N27_RS04675	M61 family metallopeptidase	861.451	-1.16417	0.303317	-3.83814	0.000123969	0.000555735
WP_000331398.1	H0N27_RS08860	AraC family transcriptional regulator	68.1491	-1.16773	0.38169	-3.05938	0.00221798	0.00723985
WP_168726850.1	H0N27_RS12045	cache domain-containing protein	162.735	-1.1737	0.504964	-2.32432	0.0201083	0.0488405
WP_168727081.1	H0N27_RS08160	monovalent cation:proton antiporter-2 (CPA2) family protein	107.46	-1.17898	0.458275	-2.57264	0.0100926	0.0270463
WP_000081482.1	H0N27_RS10640	IclR family transcriptional regulator	59.9822	-1.17918	0.461168	-2.55693	0.0105599	0.0281874
WP_168726817.1	H0N27_RS12385	tape measure protein	77.4281	-1.17951	0.35892	-3.28627	0.00101522	0.00365824
WP_190259926.1	H0N27_RS07080	multidrug efflux MFS transporter AmvA	140.658	-1.18084	0.410402	-2.87727	0.00401136	0.0121161
WP_000423241.1	H0N27_RS15490	DNA-binding transcriptional regulator HcaR	34.9199	-1.18177	0.4233	-2.7918	0.00524158	0.0153278
WP_171527601.1	H0N27_RS03830	dihydropteroate synthase	138.487	-1.18202	0.47374	-2.49507	0.0125932	0.0327154
WP_000339890.1	H0N27_RS13530	protoporphyrinogen oxidase HemJ	528.411	-1.18295	0.321211	-3.68279	0.000230694	0.000978651
WP_057045602.1	H0N27_RS02190	M3 family metallopeptidase	392.5	-1.18571	0.257819	-4.599	4.24523e-06	2.60855e-05
WP_001209849.1	H0N27_RS00150	LysR family transcriptional regulator	46.7491	-1.19276	0.47188	-2.52768	0.0114818	0.0301741
WP_001048354.1	H0N27_RS13540	hypothetical protein	39.7327	-1.19551	0.47462	-2.51888	0.011773	0.0307729
WP_100221755.1	H0N27_RS10160	GntR family transcriptional regulator	18.3651	-1.19739	0.505322	-2.36956	0.0178092	0.0440755
WP_168726657.1	H0N27_RS00580	LysM peptidoglycan-binding domain-containing protein	45.9652	-1.20087	0.4527	-2.6527	0.00798518	0.0222407
WP_000055765.1	H0N27_RS06890	spore coat U domain-containing protein	83.3073	-1.20653	0.378069	-3.19131	0.00141631	0.00489586
WP_168726708.1	H0N27_RS01840	hypothetical protein	27.4988	-1.20938	0.436077	-2.77331	0.00554888	0.016088
WP_000627259.1	H0N27_RS13140	FKBP-type peptidyl-prolyl cis-trans isomerase	32.9813	-1.21329	0.420308	-2.88667	0.00389342	0.0118018
WP_001189305.1	H0N27_RS01660	hypothetical protein	106.774	-1.21986	0.350235	-3.48296	0.000495899	0.00192359
WP_168726685.1	H0N27_RS01285	bifunctional SulP family inorganic anion transporter/carbonic anhydrase	55.3883	-1.22355	0.403248	-3.03423	0.00241154	0.00777687
WP_001278642.1	H0N27_RS13965	HlyD family secretion protein	54.7299	-1.22419	0.42546	-2.87734	0.00401044	0.0121161
WP_023897394.1	H0N27_RS16040	outer membrane beta-barrel protein	453.392	-1.22936	0.515747	-2.38364	0.0171423	0.0425178
WP_111811532.1	H0N27_RS17125	NAD-dependent epimerase/dehydratase family protein	375.175	-1.23169	0.410497	-3.00048	0.00269551	0.00856814
WP_001109442.1	H0N27_RS06990	universal stress protein	1034.63	-1.23251	0.385831	-3.19442	0.00140111	0.00485813
WP_168726237.1	H0N27_RS08515	multidrug efflux RND transporter permease subunit AdeB	40.0315	-1.23341	0.466385	-2.64461	0.00817843	0.0227045
WP_162281563.1	H0N27_RS04865	protease SohB	423.377	-1.23724	0.334721	-3.69632	0.000218747	0.000932625
WP_168726423.1	H0N27_RS11930	aldehyde dehydrogenase	43.2592	-1.23802	0.484328	-2.55615	0.0105838	0.0282068
WP_000791883.1	H0N27_RS13885	hypothetical protein	188.053	-1.23813	0.490853	-2.52241	0.0116554	0.0305359
WP_000021434.1	H0N27_RS02320	hypothetical protein	441.16	-1.24999	0.292102	-4.27931	1.87477e-05	0.000100165
WP_001238909.1	H0N27_RS04845	substrate-binding domain-containing protein	37.882	-1.25042	0.400683	-3.12072	0.0018041	0.0060457
WP_000916029.1	H0N27_RS04330	NIF3 1	79.9443	-1.25191	0.392702	-3.18795	0.00143287	0.00494303
WP_000208695.1	H0N27_RS01625	tRNA pseudouridine(55) synthase TruB	31.4254	-1.25249	0.512777	-2.44257	0.0145831	0.0372581
WP_000060333.1	H0N27_RS10300	GNAT family N-acetyltransferase	27.7189	-1.25274	0.466437	-2.68577	0.0072363	0.020372
WP_031379915.1	H0N27_RS01935	ATP-dependent DNA helicase RecG	117.173	-1.25407	0.309213	-4.05569	4.99858e-05	0.000245451
WP_000846931.1	H0N27_RS01495	LemA family protein	211.454	-1.25642	0.293548	-4.28012	1.86792e-05	9.99556e-05
WP_168726269.1	H0N27_RS09090	ABC transporter permease	210.819	-1.25689	0.395172	-3.18061	0.00146963	0.00504936
WP_000735894.1	H0N27_RS06300	type 1 glutamine amidotransferase domain-containing protein	22.0125	-1.25728	0.478916	-2.62525	0.00865841	0.0238229
WP_000708728.1	H0N27_RS12750	urease accessory protein UreE	35.7725	-1.26026	0.545035	-2.31225	0.0207638	0.0499684
WP_168726757.1	H0N27_RS13280	restriction endonuclease subunit S	18.5626	-1.26059	0.526778	-2.39302	0.0167105	0.0416599
WP_128202270.1	H0N27_RS09085	ABC transporter permease	44.3215	-1.26132	0.384146	-3.28344	0.00102548	0.00369129
WP_000172956.1	H0N27_RS08745	LysR family transcriptional regulator	18.7277	-1.26211	0.53518	-2.35828	0.0183597	0.0452401
WP_000844343.1	H0N27_RS13480	arginyltransferase	143.035	-1.26348	0.491185	-2.57231	0.0101022	0.0270507
WP_000567436.1	H0N27_RS04525	Hsp70 family protein	166.542	-1.26459	0.452929	-2.79203	0.00523789	0.0153278
WP_000949688.1	H0N27_RS07545	hypothetical protein	408.14	-1.26802	0.400071	-3.1695	0.00152704	0.00522546
WP_000895054.1	H0N27_RS07805	cell division protein FtsB	141.498	-1.26811	0.330607	-3.83571	0.000125201	0.000560218
WP_000993572.1	H0N27_RS00055	iron-sulfur cluster insertion protein ErpA	1078.47	-1.26865	0.301686	-4.2052	2.60851e-05	0.000135947
WP_168726911.1	H0N27_RS14580	DUF2339 domain-containing protein	122.801	-1.26972	0.353793	-3.58888	0.000332106	0.00134026
WP_001167802.1	H0N27_RS06240	RDD family protein	150.631	-1.27033	0.370115	-3.43225	0.000598589	0.00228231
WP_168726905.1	H0N27_RS14845	LysR family transcriptional regulator	31.6418	-1.2709	0.416453	-3.05172	0.00227533	0.00740571
WP_000695009.1	H0N27_RS04995	LysR substrate-binding domain-containing protein	103.957	-1.2768	0.524451	-2.43454	0.0149107	0.0378957
WP_000197530.1	H0N27_RS12915	alpha/beta hydrolase	123.809	-1.28484	0.324896	-3.95462	7.66575e-05	0.000359782
WP_001207472.1	H0N27_RS12615	ATP-binding protein	21.6387	-1.28625	0.498879	-2.57829	0.00992907	0.0267557
WP_168726543.1	H0N27_RS05705	aminoacyl-histidine dipeptidase	190.305	-1.28993	0.34529	-3.73577	0.000187142	0.000811106
WP_000051218.1	H0N27_RS01270	ATP-binding protein	716.695	-1.29196	0.339766	-3.80251	0.000143238	0.000632927
WP_168727100.1	H0N27_RS07985	flavin reductase family protein	20.136	-1.30044	0.544928	-2.38644	0.0170124	0.0423192
WP_171527620.1	H0N27_RS02220	hypothetical protein	2275.93	-1.30255	0.494813	-2.6324	0.00847844	0.0234004
WP_000033651.1	H0N27_RS06765	RNA chaperone Hfq	585.083	-1.30824	0.314968	-4.15355	3.27352e-05	0.000168028
WP_001023261.1	H0N27_RS00900	response regulator transcription factor	485.577	-1.31137	0.268551	-4.88313	1.04414e-06	7.21134e-06
WP_171527627.1	H0N27_RS12985	MFS transporter	32.6304	-1.31205	0.426298	-3.07778	0.00208547	0.00685343
WP_000221476.1	H0N27_RS07005	RDD family protein	41.374	-1.31554	0.510438	-2.57728	0.0099581	0.0267915
WP_168726702.1	H0N27_RS01715	hypothetical protein	106.202	-1.3177	0.327517	-4.02332	5.73842e-05	0.000278958
WP_000876365.1	H0N27_RS00555	hypothetical protein	84.8689	-1.31936	0.373891	-3.52873	0.000417565	0.00165179
WP_000129799.1	H0N27_RS12265	hypothetical protein	155.619	-1.32323	0.368938	-3.5866	0.000335011	0.00134878
WP_001271389.1	H0N27_RS00195	4-hydroxy-tetrahydrodipicolinate reductase	258.079	-1.33167	0.305975	-4.3522	1.34778e-05	7.48325e-05
WP_031963197.1	H0N27_RS03150	DUF1853 family protein	34.0467	-1.33799	0.454111	-2.94639	0.00321503	0.009986
WP_001285359.1	H0N27_RS05745	RNA polymerase sigma factor RpoH	1416.73	-1.33982	0.36756	-3.64518	0.000267202	0.00111269
WP_000114353.1	H0N27_RS01050	GFA family protein	37.1147	-1.34365	0.458703	-2.92924	0.00339787	0.0104773
WP_168726555.1	H0N27_RS05955	alpha/beta fold hydrolase	27.9029	-1.35817	0.530993	-2.5578	0.0105337	0.0281395
WP_086261478.1	H0N27_RS02795	META domain-containing protein	44.3314	-1.36916	0.418401	-3.27236	0.00106655	0.00383102
WP_001045480.1	H0N27_RS07435	HAD-IA family hydrolase	52.4448	-1.36977	0.425182	-3.22161	0.00127472	0.00446546
WP_001032655.1	H0N27_RS07215	NTP transferase domain-containing protein	20.594	-1.37271	0.587022	-2.33843	0.0193651	0.0473741
WP_000992291.1	H0N27_RS13490	metal-dependent hydrolase	100.841	-1.37329	0.538527	-2.55009	0.0107695	0.0286121
WP_168726533.1	H0N27_RS05480	acyltransferase	35.8296	-1.37556	0.506267	-2.71706	0.00658648	0.0187131
WP_168726655.1	H0N27_RS00560	DUF924 domain-containing protein	67.4282	-1.37757	0.408756	-3.37015	0.000751266	0.00278803
WP_000955082.1	H0N27_RS07605	hypothetical protein	120.842	-1.37777	0.320914	-4.29326	1.7607e-05	9.52684e-05
WP_000220477.1	H0N27_RS06185	proteasome-type protease	351.488	-1.38011	0.302967	-4.55532	5.23049e-06	3.12909e-05
WP_000065199.1	H0N27_RS10960	dihydrodipicolinate synthase family protein	74.4137	-1.38029	0.426523	-3.23614	0.00121159	0.00425519
WP_012300759.1	H0N27_RS15970	excinuclease ABC subunit UvrC	86.6281	-1.38279	0.355284	-3.89206	9.93957e-05	0.000456414
WP_032045794.1	H0N27_RS05000	Xaa-Pro peptidase family protein	85.7762	-1.38929	0.409117	-3.39581	0.000684247	0.00256347
WP_002053977.1	H0N27_RS00845	ArsR family transcriptional regulator	107.485	-1.39096	0.378362	-3.67627	0.000236668	0.00100149
WP_000724608.1	H0N27_RS15425	lysozyme inhibitor LprI family protein	453.799	-1.39156	0.478942	-2.90549	0.00366674	0.01119
WP_000003406.1	H0N27_RS15650	sulfurtransferase TusA	77.9833	-1.39198	0.385439	-3.61143	0.000304515	0.00124481
WP_001269278.1	H0N27_RS09490	lipopolysaccharide assembly protein LapA domain-containing protein	906.028	-1.39281	0.3381	-4.11951	3.79675e-05	0.000190863
WP_001981983.1	H0N27_RS03670	DUF1289 domain-containing protein	181.004	-1.39386	0.374011	-3.72679	0.000193937	0.000838421
WP_168726920.1	H0N27_RS02535	dihydrolipoyl dehydrogenase	157.969	-1.39598	0.302249	-4.61863	3.8629e-06	2.38657e-05
WP_168726973.1	H0N27_RS07485	SulP family inorganic anion transporter	89.2839	-1.39772	0.390299	-3.58114	0.000342092	0.00137496
WP_000269732.1	H0N27_RS17485	GlsB/YeaQ/YmgE family stress response membrane protein	144.713	-1.39907	0.554277	-2.52414	0.0115982	0.0304095
WP_001045563.1	H0N27_RS08750	CoA transferase subunit A	63.3052	-1.40057	0.507292	-2.76088	0.00576452	0.0166705
WP_000238907.1	H0N27_RS08245	helix-turn-helix domain-containing protein	107.217	-1.40146	0.448859	-3.12227	0.0017946	0.00601978
WP_168726253.1	H0N27_RS08795	TonB-dependent siderophore receptor	46.443	-1.40433	0.49547	-2.83433	0.00459217	0.0136476
WP_001135858.1	H0N27_RS01170	AraC family transcriptional regulator	14.1364	-1.40438	0.589505	-2.38231	0.0172045	0.0426412
WP_000996189.1	H0N27_RS16055	DUF4442 domain-containing protein	31.0788	-1.40544	0.524232	-2.68095	0.00734143	0.0206508
WP_000964178.1	H0N27_RS17330	NAD(P)H-dependent oxidoreductase	62.1669	-1.41041	0.464341	-3.03744	0.00238598	0.00770681
WP_000126166.1	H0N27_RS14635	integration host factor subunit alpha	681.364	-1.4107	0.341265	-4.13375	3.56897e-05	0.000181005
WP_000995505.1	H0N27_RS10575	thioesterase family protein	72.7611	-1.41654	0.47696	-2.96993	0.00297864	0.00931134
WP_031977568.1	H0N27_RS07135	PepSY domain-containing protein	22.8823	-1.4166	0.508968	-2.78328	0.0053813	0.0156727
WP_031993350.1	H0N27_RS04580	hypothetical protein	33.5654	-1.41772	0.55664	-2.54692	0.0108679	0.0288059
WP_168726950.1	H0N27_RS03450	lysophospholipid acyltransferase family protein	34.3662	-1.42194	0.563825	-2.52195	0.0116705	0.0305519
WP_032061522.1	H0N27_RS03290	hypothetical protein	74.9332	-1.42385	0.469366	-3.03357	0.00241682	0.00777687
WP_168726782.1	H0N27_RS12665	trimeric autotransporter adhesin Ata	108.303	-1.42751	0.489007	-2.91921	0.00350924	0.0107718
WP_168726867.1	H0N27_RS15795	AAA family ATPase	484.469	-1.42816	0.269869	-5.29205	1.20955e-07	9.62538e-07
WP_001136631.1	H0N27_RS14250	AraC family transcriptional regulator	51.1946	-1.43084	0.476595	-3.00221	0.00268027	0.00852769
WP_000264033.1	H0N27_RS09595	MotA/TolQ/ExbB proton channel family protein	85.0108	-1.43915	0.37428	-3.84512	0.000120493	0.00054374
WP_031963684.1	H0N27_RS08760	TIGR00366 family protein	109.9	-1.44298	0.494374	-2.9188	0.00351382	0.0107761
WP_001026405.1	H0N27_RS07480	S8 family peptidase	77.9818	-1.44305	0.408714	-3.53069	0.000414471	0.00164146
WP_000331712.1	H0N27_RS09310	Fe-S cluster assembly scaffold IscU	1301.22	-1.44865	0.309676	-4.67795	2.8976e-06	1.84038e-05
WP_168726488.1	H0N27_RS04530	molecular chaperone	46.8005	-1.44947	0.621253	-2.33314	0.0196406	0.0479445
WP_168726427.1	H0N27_RS11960	tannase/feruloyl esterase family alpha/beta hydrolase	22.3744	-1.45503	0.497984	-2.92184	0.00347967	0.0106907
WP_227552432.1	H0N27_RS12100	hypothetical protein	32.5894	-1.45923	0.419901	-3.47517	0.000510532	0.00197584
WP_000040959.1	H0N27_RS07430	RNA-binding protein	248.566	-1.46022	0.316707	-4.61064	4.01423e-06	2.47556e-05
WP_000003115.1	H0N27_RS05715	hydrolase	104.419	-1.46275	0.35336	-4.13955	3.47989e-05	0.000176751
WP_171945456.1	H0N27_RS03270	hypothetical protein	83.001	-1.46349	0.344128	-4.25274	2.11171e-05	0.000111595
WP_001096918.1	H0N27_RS15575	AarF/ABC1/UbiB kinase family protein	234.656	-1.46429	0.305638	-4.79093	1.6601e-06	1.10075e-05
WP_001278392.1	H0N27_RS08290	TetR/AcrR family transcriptional regulator	57.7021	-1.46687	0.390271	-3.75861	0.000170863	0.000746262
WP_085941241.1	H0N27_RS05825	M48 family metalloprotease	294.228	-1.46765	0.275084	-5.33528	9.53998e-08	7.75523e-07
WP_001986294.1	H0N27_RS11345	D-Ala-D-Ala carboxypeptidase family metallohydrolase	127.379	-1.46852	0.319871	-4.59096	4.4122e-06	2.70138e-05
WP_168726583.1	H0N27_RS06505	SGNH/GDSL hydrolase family protein	38.9854	-1.47045	0.567897	-2.58929	0.00961728	0.0260187
WP_000713965.1	H0N27_RS01035	pirin family protein	76.0668	-1.47309	0.46012	-3.20154	0.00136695	0.00474937
WP_000632256.1	H0N27_RS08560	hypothetical protein	61.9424	-1.47684	0.34482	-4.28294	1.84437e-05	9.88669e-05
WP_001098471.1	H0N27_RS06800	glutamine amidotransferase	39.8097	-1.47791	0.467088	-3.16409	0.00155566	0.00530738
WP_001985173.1	H0N27_RS17415	hypothetical protein	567.743	-1.47812	0.311968	-4.73807	2.15763e-06	1.39916e-05
WP_031960866.1	H0N27_RS06770	DMT family transporter	14.5062	-1.47838	0.566386	-2.61019	0.00904918	0.0247179
WP_168726356.1	H0N27_RS10730	LysR family transcriptional regulator	24.4959	-1.4789	0.54109	-2.73319	0.0062725	0.0179713
WP_058062223.1	H0N27_RS08200	MFS transporter	54.1448	-1.48152	0.420567	-3.52267	0.000427218	0.00168596
WP_000771345.1	H0N27_RS04360	hypothetical protein	1489.96	-1.48191	0.315403	-4.69847	2.62112e-06	1.67417e-05
WP_171945438.1	H0N27_RS10805	hypothetical protein	17.1988	-1.48586	0.576832	-2.57589	0.00999822	0.0268569
WP_168726672.1	H0N27_RS01025	LysR substrate-binding domain-containing protein	76.8181	-1.48656	0.381048	-3.90124	9.57016e-05	0.00044184
WP_000877608.1	H0N27_RS17250	YciK family oxidoreductase	764.529	-1.49053	0.310293	-4.80364	1.55809e-06	1.0422e-05
WP_000013631.1	H0N27_RS08330	AraC family transcriptional regulator	27.1426	-1.49159	0.452867	-3.29365	0.000988938	0.00357111
WP_000792526.1	H0N27_RS02300	lytic transglycosylase domain-containing protein	437.801	-1.49618	0.299758	-4.9913	5.99737e-07	4.30847e-06
WP_017816523.1	H0N27_RS09885	LysR family transcriptional regulator	37.7263	-1.50611	0.556159	-2.70805	0.0067679	0.0191804
WP_001137401.1	H0N27_RS11575	benzoate 1 2-dioxygenase large subunit	14.8074	-1.51221	0.621982	-2.43128	0.0150455	0.0381528
WP_001221456.1	H0N27_RS05630	response regulator transcription factor	124.425	-1.51384	0.304401	-4.97316	6.58694e-07	4.70219e-06
WP_001295015.1	H0N27_RS06170	circularly permuted type 2 ATP-grasp protein	132.651	-1.51676	0.415038	-3.6545	0.000257684	0.00107569
WP_045544575.1	H0N27_RS15205	DUF839 domain-containing protein	62.5102	-1.52119	0.405962	-3.74713	0.000178869	0.000778229
WP_005129894.1	H0N27_RS16490	multidrug transporter subunit MdtD	91.8823	-1.52451	0.358573	-4.25162	2.12228e-05	0.00011198
WP_000996083.1	H0N27_RS10660	IclR family transcriptional regulator	106.907	-1.52594	0.511023	-2.98604	0.00282611	0.00893315
WP_001248745.1	H0N27_RS13905	hypothetical protein	798.994	-1.53202	0.450072	-3.40395	0.000664199	0.00250494
WP_168726773.1	H0N27_RS12955	hypothetical protein	294.312	-1.53439	0.408894	-3.75254	0.000175049	0.000763563
WP_168726635.1	H0N27_RS05860	protein kinase	31.7474	-1.53805	0.436579	-3.52295	0.000426771	0.00168596
WP_001061609.1	H0N27_RS13590	LysR family transcriptional regulator	60.7245	-1.5389	0.572631	-2.68741	0.00720079	0.0202888
WP_168726531.1	H0N27_RS05385	MFS transporter	85.2435	-1.5418	0.344093	-4.48075	7.43797e-06	4.3352e-05
WP_000451848.1	H0N27_RS04060	Tim44-like domain-containing protein	3041.09	-1.54842	0.254248	-6.09022	1.12758e-09	1.18991e-08
WP_001060738.1	H0N27_RS11700	hypothetical protein	90.9579	-1.54983	0.387573	-3.99882	6.36584e-05	0.000305956
WP_168727116.1	H0N27_RS02400	acyl-CoA carboxylase subunit beta	42.8006	-1.55348	0.380007	-4.08804	4.35029e-05	0.000216432
WP_057065897.1	H0N27_RS11120	ABC transporter substrate-binding protein	23.7195	-1.55535	0.600318	-2.59088	0.00957314	0.0259406
WP_001050727.1	H0N27_RS09785	FxsA family protein	1021.23	-1.55544	0.29246	-5.31846	1.04649e-07	8.46663e-07
WP_001261850.1	H0N27_RS16015	DsbA family oxidoreductase	154.326	-1.5611	0.393085	-3.9714	7.14515e-05	0.000340522
WP_000543478.1	H0N27_RS02550	alpha/beta hydrolase	109.695	-1.56809	0.348257	-4.50268	6.71009e-06	3.94479e-05
WP_001210050.1	H0N27_RS11710	ATP-dependent chaperone ClpB	906.541	-1.57946	0.271174	-5.82454	5.72709e-09	5.43594e-08
WP_000576642.1	H0N27_RS05370	acyl-CoA dehydrogenase	150.154	-1.58288	0.477662	-3.31381	0.000920329	0.00335545
WP_000859452.1	H0N27_RS15325	HdeD family acid-resistance protein	133.255	-1.58483	0.425198	-3.72727	0.000193565	0.000837878
WP_168726461.1	H0N27_RS03980	SgcJ/EcaC family oxidoreductase	42.9004	-1.58547	0.459764	-3.44844	0.000563828	0.00216484
WP_001026286.1	H0N27_RS08285	MFS transporter	13.2522	-1.58892	0.610876	-2.60106	0.00929375	0.0252844
WP_001984577.1	H0N27_RS16315	D-alanyl-D-alanine endopeptidase PBP7/8	2057.65	-1.59347	0.259318	-6.14482	8.00534e-10	8.60828e-09
WP_227552442.1	H0N27_RS03840	hypothetical protein	26.9441	-1.59876	0.50115	-3.19018	0.00142185	0.00491
WP_168726246.1	H0N27_RS08680	anthranilate 1 2-dioxygenase electron transfer component AntC	18.5596	-1.6027	0.626922	-2.55646	0.0105743	0.0282037
WP_001026795.1	H0N27_RS08110	MerR family transcriptional regulator	28.7955	-1.60629	0.567353	-2.83121	0.00463729	0.013762
WP_168727103.1	H0N27_RS07935	MFS transporter	14.9557	-1.60676	0.63603	-2.52624	0.0115292	0.030252
WP_000872515.1	H0N27_RS10295	AraC family transcriptional regulator	50.5491	-1.60688	0.539858	-2.97648	0.00291577	0.00915692
WP_000416092.1	H0N27_RS12065	hypothetical protein	141.644	-1.61174	0.358348	-4.49768	6.86975e-06	4.03168e-05
WP_000120631.1	H0N27_RS09250	hypothetical protein	82.2632	-1.61252	0.438409	-3.67812	0.000234957	0.000995492
WP_000710403.1	H0N27_RS14605	acetyl-CoA carboxylase carboxyltransferase subunit alpha	1506.14	-1.61743	0.346176	-4.67228	2.97877e-06	1.88841e-05
WP_168726833.1	H0N27_RS12305	integrase family protein	54.268	-1.61925	0.470205	-3.44371	0.00057378	0.00219809
WP_031965447.1	H0N27_RS00290	formate/nitrite transporter family protein	45.0639	-1.62885	0.431576	-3.77419	0.000160526	0.000703831
WP_000058244.1	H0N27_RS11635	DUF1653 domain-containing protein	34.3867	-1.62899	0.529201	-3.0782	0.00208255	0.00685045
WP_168726726.1	H0N27_RS14135	PhzF family isomerase	21.8712	-1.63545	0.548701	-2.98059	0.00287692	0.00906004
WP_000831244.1	H0N27_RS07665	TonB-dependent siderophore receptor	119.434	-1.63765	0.334952	-4.88921	1.01244e-06	7.02096e-06
WP_001107199.1	H0N27_RS04900	gamma carbonic anhydrase family protein	74.2283	-1.63814	0.366043	-4.47527	7.63161e-06	4.42529e-05
WP_000121846.1	H0N27_RS07570	hypothetical protein	23.9354	-1.63844	0.518554	-3.15964	0.00157963	0.00537294
WP_168727022.1	H0N27_RS16425	dihydrodipicolinate synthase family protein	19.9732	-1.64578	0.562103	-2.92791	0.00341253	0.0105129
WP_000830363.1	H0N27_RS09945	amino acid ABC transporter substrate-binding protein	2340.14	-1.64738	0.38452	-4.28424	1.83367e-05	9.87453e-05
WP_087937398.1	H0N27_RS06565	hypothetical protein	23.7252	-1.64853	0.524864	-3.14086	0.0016845	0.00567289
WP_032000616.1	H0N27_RS08105	type 1 glutamine amidotransferase domain-containing protein	16.6872	-1.64945	0.708677	-2.3275	0.0199387	0.048498
WP_000253661.1	H0N27_RS16880	DUF4902 domain-containing protein	12.106	-1.66797	0.647016	-2.57794	0.0099391	0.0267615
WP_000981337.1	H0N27_RS11240	hypothetical protein	28.7894	-1.66991	0.518576	-3.22019	0.00128105	0.00447382
WP_168726361.1	H0N27_RS10815	DNA adenine methylase	71.7105	-1.67394	0.395072	-4.23706	2.26467e-05	0.000119307
WP_001259501.1	H0N27_RS03155	YbaN family protein	135.227	-1.68964	0.358774	-4.70949	2.48336e-06	1.59517e-05
WP_000231860.1	H0N27_RS03050	AEC family transporter	23.7263	-1.69103	0.528774	-3.19801	0.00138377	0.00480292
WP_168726577.1	H0N27_RS06450	hypothetical protein	25.6005	-1.71433	0.50652	-3.38453	0.000712994	0.00266823
WP_000047791.1	H0N27_RS13960	MFS transporter	31.581	-1.71626	0.520041	-3.30024	0.000966025	0.00350326
WP_168726689.1	H0N27_RS01330	CusA/CzcA family heavy metal efflux RND transporter	61.5207	-1.72198	0.389947	-4.41594	1.00573e-05	5.73398e-05
WP_168726642.1	H0N27_RS00210	2 5-didehydrogluconate reductase DkgB	40.6831	-1.72495	0.501625	-3.43872	0.000584478	0.00223403
WP_168726379.1	H0N27_RS11105	hypothetical protein	87.0614	-1.72577	0.427903	-4.03309	5.50485e-05	0.000268371
WP_065184505.1	H0N27_RS12650	hypothetical protein	10.582	-1.72728	0.67965	-2.54143	0.0110399	0.0291935
WP_000371759.1	H0N27_RS03530	nuclear transport factor 2 family protein	46.7069	-1.72809	0.450549	-3.83552	0.000125299	0.000560218
WP_057053299.1	H0N27_RS00350	maleylacetoacetate isomerase	223.24	-1.73622	0.696804	-2.49168	0.012714	0.0329787
WP_168727091.1	H0N27_RS17490	DsbC family protein	63.7491	-1.73688	0.415357	-4.18167	2.89376e-05	0.000150122
WP_206677382.1	H0N27_RS09430	TonB-dependent receptor	45.4314	-1.74327	0.453829	-3.84125	0.000122409	0.000549467
WP_168726492.1	H0N27_RS04625	UDP-N-acetylglucosamine 2-epimerase (non-hydrolyzing)	181.205	-1.74424	0.322406	-5.41007	6.29999e-08	5.27275e-07
WP_168726470.1	H0N27_RS04035	FdhF/YdeP family oxidoreductase	208.015	-1.74578	0.281747	-6.19626	5.78193e-10	6.44163e-09
WP_000051057.1	H0N27_RS13105	IclR family transcriptional regulator	42.0626	-1.74757	0.477689	-3.65837	0.00025382	0.00106611
WP_168727026.1	H0N27_RS16520	esterase-like activity of phytase family protein	20.0143	-1.74784	0.524364	-3.33326	0.000858354	0.00314298
WP_000379022.1	H0N27_RS03920	diacylglycerol kinase	12.911	-1.74939	0.659292	-2.65345	0.00796748	0.0222096
WP_109290801.1	H0N27_RS13625	flavodoxin family protein	113.674	-1.75033	0.365184	-4.79301	1.64297e-06	1.09253e-05
WP_000187631.1	H0N27_RS04040	formate dehydrogenase accessory sulfurtransferase FdhD	32.5513	-1.75147	0.478089	-3.66347	0.000248819	0.00104978
WP_168726743.1	H0N27_RS13575	alpha/beta hydrolase	103.68	-1.75361	0.434603	-4.03497	5.46095e-05	0.000266614
WP_032054951.1	H0N27_RS08735	hypothetical protein	35.3457	-1.75841	0.621612	-2.82879	0.00467242	0.0138421
WP_000423001.1	H0N27_RS12680	dioxygenase	140.723	-1.75955	0.316948	-5.55154	2.83171e-08	2.44217e-07
WP_000083685.1	H0N27_RS06335	flavin reductase family protein	35.4571	-1.76046	0.449445	-3.91696	8.96723e-05	0.000416835
WP_000549819.1	H0N27_RS14935	hypothetical protein	812.943	-1.76141	0.269114	-6.5452	5.94165e-11	7.34172e-10
WP_049590025.1	H0N27_RS16925	LysR family transcriptional regulator	35.3518	-1.76609	0.504336	-3.50182	0.000462098	0.00180844
WP_168726418.1	H0N27_RS11820	NAD(P)/FAD-dependent oxidoreductase	44.8264	-1.7661	0.407453	-4.33448	1.46106e-05	8.05953e-05
WP_001186266.1	H0N27_RS04650	hypothetical protein	42.3303	-1.77058	0.45351	-3.90418	9.45463e-05	0.000437695
WP_001986306.1	H0N27_RS04620	hypothetical protein	241.403	-1.77316	0.376362	-4.71131	2.46134e-06	1.58402e-05
WP_000836911.1	H0N27_RS09545	type II secretion system minor pseudopilin GspI	7.93999	-1.77487	0.753732	-2.35478	0.0185338	0.0456031
WP_001082436.1	H0N27_RS11355	universal stress protein	433.218	-1.77921	0.404964	-4.39351	1.11536e-05	6.29564e-05
WP_000690470.1	H0N27_RS05925	glycosyltransferase	11.6168	-1.77938	0.709827	-2.50678	0.0121837	0.0317487
WP_000825559.1	H0N27_RS06955	hypothetical protein	11.0018	-1.77975	0.667019	-2.66821	0.0076256	0.0213266
WP_163073732.1	H0N27_RS12475	major capsid protein	21.8825	-1.78113	0.603902	-2.94937	0.00318427	0.00990856
WP_125542535.1	H0N27_RS08580	phospholipase D family protein	113.125	-1.78479	0.340353	-5.24396	1.5717e-07	1.22492e-06
WP_168726741.1	H0N27_RS13710	GDYXXLXY domain-containing protein	42.8529	-1.78519	0.470133	-3.79719	0.000146346	0.000645825
WP_001097146.1	H0N27_RS00205	MFS transporter	82.2725	-1.78884	0.477633	-3.74522	0.000180237	0.000782178
WP_000581597.1	H0N27_RS09315	iron-sulfur cluster assembly protein IscA	1012.75	-1.79145	0.292606	-6.12239	9.21841e-10	9.81948e-09
WP_168726298.1	H0N27_RS09880	PACE efflux transporter	11.0219	-1.79315	0.734306	-2.44197	0.0146074	0.0372847
WP_031977331.1	H0N27_RS10825	restriction endonuclease BglII	82.0692	-1.7939	0.420161	-4.26954	1.95873e-05	0.000103996
WP_000772592.1	H0N27_RS06180	transglutaminase family protein	103.002	-1.79823	0.441844	-4.06982	4.70493e-05	0.000232375
WP_001260521.1	H0N27_RS06020	glycine betaine/L-proline transporter ProP	22.0066	-1.8064	0.497183	-3.63327	0.000279856	0.00115547
WP_000542521.1	H0N27_RS11110	ABC transporter permease	15.0847	-1.80831	0.590912	-3.0602	0.00221189	0.00722693
WP_000194116.1	H0N27_RS02660	HAMP domain-containing histidine kinase	1925.61	-1.80951	0.33723	-5.36579	8.05939e-08	6.61493e-07
WP_000345328.1	H0N27_RS06935	mechanosensitive ion channel	55.5839	-1.81603	0.376728	-4.82054	1.43171e-06	9.61531e-06
WP_000141645.1	H0N27_RS00345	VOC family protein	243.05	-1.8168	0.66398	-2.73623	0.00621479	0.0178511
WP_002069064.1	H0N27_RS04645	hypothetical protein	44.1381	-1.81895	0.499855	-3.63895	0.000273756	0.0011345
WP_168726327.1	H0N27_RS10370	LysE family translocator	12.4873	-1.8195	0.653746	-2.7832	0.00538258	0.0156727
WP_001187976.1	H0N27_RS09750	lecithin retinol acyltransferase family protein	90.2529	-1.82358	0.381951	-4.77438	1.80264e-06	1.18939e-05
WP_001984830.1	H0N27_RS03210	YccS family putative transporter	276.916	-1.82359	0.292925	-6.22543	4.80231e-10	5.4034e-09
WP_001257208.1	H0N27_RS06280	LLM class flavin-dependent oxidoreductase	71.5205	-1.82527	0.369041	-4.94598	7.57598e-07	5.32245e-06
WP_110957911.1	H0N27_RS08015	3-oxoadipate enol-lactonase	50.9845	-1.82843	0.514265	-3.55542	0.000377372	0.00150506
WP_000636736.1	H0N27_RS04750	DUF962 domain-containing protein	97.4258	-1.83258	0.426025	-4.30157	1.69593e-05	9.22043e-05
WP_000083355.1	H0N27_RS00945	excinuclease ABC subunit UvrA	846.355	-1.8327	0.446176	-4.10757	3.99836e-05	0.0001998
WP_001151969.1	H0N27_RS14865	aconitate hydratase AcnA	1057.88	-1.83335	0.387101	-4.73612	2.17853e-06	1.41002e-05
WP_000462894.1	H0N27_RS02315	DUF2789 domain-containing protein	116.213	-1.8383	0.327539	-5.61245	1.99479e-08	1.7606e-07
WP_000687236.1	H0N27_RS15750	hypothetical protein	241.132	-1.85296	0.432193	-4.28736	1.80811e-05	9.75231e-05
WP_001062879.1	H0N27_RS10725	NAD(P)H-dependent oxidoreductase	10.0771	-1.85427	0.674224	-2.75022	0.00595547	0.0171788
WP_168726304.1	H0N27_RS10050	AraC family transcriptional regulator	81.9105	-1.86255	0.469306	-3.96874	7.22546e-05	0.000342907
WP_001086304.1	H0N27_RS06140	DNA-binding transcriptional regulator Fis	1039.28	-1.86271	0.348529	-5.34449	9.06742e-08	7.40652e-07
WP_031959530.1	H0N27_RS14280	LysR substrate-binding domain-containing protein	53.2235	-1.86326	0.363665	-5.12356	2.99821e-07	2.2293e-06
WP_032061191.1	H0N27_RS02150	acyl-CoA dehydrogenase family protein	34.5986	-1.86612	0.422892	-4.41276	1.02061e-05	5.79941e-05
WP_000735997.1	H0N27_RS05700	hypothetical protein	294.175	-1.86638	0.321924	-5.7976	6.72717e-09	6.33211e-08
WP_171945435.1	H0N27_RS08020	3-oxoadipyl-CoA thiolase	42.5484	-1.87276	0.49185	-3.80759	0.000140331	0.000621699
WP_190259919.1	H0N27_RS09925	DcaP family trimeric outer membrane transporter	9.72738	-1.87427	0.741867	-2.52642	0.0115231	0.030252
WP_032000318.1	H0N27_RS08425	hypothetical protein	15.7328	-1.8743	0.659136	-2.84357	0.00446108	0.0132855
WP_001979799.1	H0N27_RS13610	YfhL family 4Fe-4S dicluster ferredoxin	88.9614	-1.87521	0.439349	-4.26816	1.97092e-05	0.00010448
WP_000929595.1	H0N27_RS15975	peptidoglycan hydrolase	10.5947	-1.87566	0.664112	-2.82431	0.00473827	0.0140006
WP_168726829.1	H0N27_RS12325	translesion error-prone DNA polymerase V autoproteolytic subunit	39.037	-1.88156	0.514792	-3.655	0.000257185	0.00107492
WP_168726813.1	H0N27_RS12410	hypothetical protein	41.9777	-1.88448	0.64147	-2.93775	0.00330608	0.0102314
WP_168726419.1	H0N27_RS11880	alpha/beta hydrolase	77.7214	-1.88707	0.522956	-3.60846	0.000308024	0.001255
WP_000991783.1	H0N27_RS13090	aromatic ring-hydroxylating dioxygenase subunit alpha	11.22	-1.88855	0.797434	-2.36829	0.0178708	0.0441957
WP_168726684.1	H0N27_RS01200	DMT family transporter	25.1011	-1.89083	0.519582	-3.63913	0.000273558	0.0011345
WP_168726821.1	H0N27_RS12370	host specificity factor TipJ family phage tail protein	23.3606	-1.89773	0.682767	-2.77947	0.0054447	0.0158264
WP_206677390.1	H0N27_RS16240	hypothetical protein	38.0311	-1.89864	0.568136	-3.34188	0.000832124	0.00305352
WP_000745518.1	H0N27_RS02185	YheV family putative metal-binding protein	48.2975	-1.90265	0.492452	-3.86362	0.000111717	0.000508184
WP_162283667.1	H0N27_RS08010	penicillin acylase family protein	16.0837	-1.90857	0.575793	-3.31468	0.000917494	0.00334871
WP_168726229.1	H0N27_RS08445	TetR/AcrR family transcriptional regulator	7.39433	-1.91048	0.819999	-2.32986	0.0198136	0.0482627
WP_190259925.1	H0N27_RS05490	hypothetical protein	25.8391	-1.91666	0.50706	-3.77995	0.000156862	0.000689544
WP_001260987.1	H0N27_RS05005	BCCT family transporter	31.6051	-1.91912	0.497471	-3.85776	0.000114433	0.000519712
WP_000418050.1	H0N27_RS09920	Lrp/AsnC family transcriptional regulator	233.225	-1.91994	0.340218	-5.64325	1.66865e-08	1.48919e-07
WP_168726987.1	H0N27_RS07210	nitrate reductase	90.0236	-1.92084	0.385713	-4.97997	6.35932e-07	4.55886e-06
WP_168726504.1	H0N27_RS05010	BCCT family transporter	132.163	-1.92317	0.548153	-3.50844	0.000450735	0.00176859
WP_206677392.1	H0N27_RS13035	hypothetical protein	15.7534	-1.92581	0.701429	-2.74556	0.00604081	0.0173808
WP_168726694.1	H0N27_RS01500	TPM domain-containing protein	142.512	-1.93807	0.339122	-5.71495	1.09739e-08	9.99714e-08
WP_168727072.1	H0N27_RS08250	MFS transporter	73.5653	-1.93879	0.493154	-3.93142	8.44467e-05	0.000394162
WP_000904308.1	H0N27_RS07730	YnfA family protein	106.849	-1.93939	0.39541	-4.90474	9.35491e-07	6.52731e-06
WP_001274989.1	H0N27_RS15875	type IV-A pilus assembly ATPase PilB	85.3927	-1.94324	0.538116	-3.61119	0.000304791	0.00124481
WP_000122983.1	H0N27_RS02290	PhoH family protein	2160.29	-1.94432	0.290684	-6.6888	2.25006e-11	2.99832e-10
WP_000913439.1	H0N27_RS05650	tetratricopeptide repeat protein	117.079	-1.94629	0.38456	-5.06109	4.1687e-07	3.05945e-06
WP_000271370.1	H0N27_RS04595	HAD-IB family hydrolase	52.2191	-1.94857	0.454908	-4.28343	1.84031e-05	9.88669e-05
WP_168726471.1	H0N27_RS04115	glycosyltransferase family 39 protein	16.2127	-1.95809	0.601756	-3.25396	0.00113808	0.00403674
WP_168727033.1	H0N27_RS17035	retron Ec67 family RNA-directed DNA polymerase/endonuclease	19.3975	-1.96686	0.58888	-3.34001	0.000837751	0.00307085
WP_000392676.1	H0N27_RS02250	DMT family transporter	21.0638	-1.97464	0.521153	-3.78899	0.000151262	0.000665787
WP_000780182.1	H0N27_RS07200	nitrite reductase large subunit NirB	36.6215	-1.97587	0.52087	-3.79339	0.000148602	0.000654927
WP_168727082.1	H0N27_RS08100	saccharopine dehydrogenase NADP-binding domain-containing protein	67.4643	-1.97762	0.355594	-5.56146	2.67521e-08	2.3249e-07
WP_168726828.1	H0N27_RS12330	Y-family DNA polymerase	14.4805	-1.97824	0.641984	-3.08145	0.00205995	0.00678266
WP_004747902.1	H0N27_RS12040	GntR family transcriptional regulator	306.542	-1.9817	0.58284	-3.40007	0.00067369	0.0025295
WP_004708422.1	H0N27_RS07450	hypothetical protein	99.8762	-1.98507	0.41948	-4.73221	2.22088e-06	1.43198e-05
WP_000825869.1	H0N27_RS11530	hypothetical protein	88.72	-1.99491	0.374708	-5.32391	1.01562e-07	8.23643e-07
WP_001221035.1	H0N27_RS06430	ion transporter	76.3055	-1.99656	0.402947	-4.95488	7.23734e-07	5.12343e-06
WP_168726984.1	H0N27_RS07250	helix-turn-helix transcriptional regulator	250.974	-1.99797	0.328876	-6.07517	1.23857e-09	1.28313e-08
WP_168726367.1	H0N27_RS10915	aldehyde dehydrogenase (NADP(+))	18.0334	-2.00452	0.597419	-3.35531	0.00079277	0.00292173
WP_168726788.1	H0N27_RS12600	DNA adenine methylase	203.623	-2.00844	0.449239	-4.47075	7.79457e-06	4.50441e-05
WP_171945459.1	H0N27_RS06090	MFS transporter	11.2864	-2.01171	0.668174	-3.01076	0.00260595	0.00831456
WP_000786954.1	H0N27_RS16640	AraC family transcriptional regulator	32.4282	-2.02779	0.454032	-4.46619	7.96266e-06	4.59374e-05
WP_168726872.1	H0N27_RS15705	DnaJ domain-containing protein	226.721	-2.04157	0.351708	-5.80474	6.44663e-09	6.10185e-08
WP_168726705.1	H0N27_RS01795	DMT family transporter	15.2603	-2.05267	0.778941	-2.63521	0.00840851	0.0232294
WP_001984224.1	H0N27_RS13580	BCCT family carnitine transporter	110.605	-2.05818	0.495855	-4.15078	3.31345e-05	0.000168863
WP_032025261.1	H0N27_RS04745	CYTH and CHAD domain-containing protein	380.939	-2.06275	0.421623	-4.89239	9.96169e-07	6.92226e-06
WP_064480002.1	H0N27_RS13520	EcsC family protein	1141.84	-2.06534	0.275267	-7.50302	6.23645e-14	1.02871e-12
WP_000122145.1	H0N27_RS06810	ethanolamine ammonia-lyase subunit EutB	40.3755	-2.07298	0.549168	-3.77476	0.000160164	0.000703151
WP_086241984.1	H0N27_RS16540	transglycosylase SLT domain-containing protein	17.1362	-2.07348	0.544982	-3.80467	0.000141995	0.000628253
WP_168726654.1	H0N27_RS00545	pyridoxal phosphate-dependent aminotransferase	264.225	-2.07688	0.455533	-4.55923	5.13417e-06	3.07949e-05
WP_001251492.1	H0N27_RS02715	hypothetical protein	45.6547	-2.08485	0.559527	-3.72609	0.000194473	0.000839667
WP_000207459.1	H0N27_RS15710	MerR family transcriptional regulator	82.5838	-2.08672	0.362045	-5.76371	8.22856e-09	7.6187e-08
WP_000216805.1	H0N27_RS16505	RidA family protein	115.232	-2.08875	0.334099	-6.2519	4.05498e-10	4.57768e-09
WP_000071873.1	H0N27_RS03620	flavodoxin family protein	80.7735	-2.09613	0.365232	-5.73916	9.51488e-09	8.73826e-08
WP_000214026.1	H0N27_RS10920	fosfomycin efflux MFS transporter AbaF	18.2846	-2.10562	0.648594	-3.24644	0.00116859	0.00412772
WP_000582742.1	H0N27_RS08585	uracil-DNA glycosylase family protein	35.46	-2.12106	0.564236	-3.75917	0.00017048	0.00074555
WP_102760583.1	H0N27_RS06885	fimbria/pilus outer membrane usher protein	61.7785	-2.12111	0.585888	-3.62034	0.000294214	0.00120888
WP_168727025.1	H0N27_RS16510	DUF2726 domain-containing protein	330.865	-2.12465	0.456864	-4.65051	3.31119e-06	2.07209e-05
WP_000312583.1	H0N27_RS08755	3-oxoacid CoA-transferase subunit B	89.4919	-2.12609	0.456728	-4.65505	3.23904e-06	2.03443e-05
WP_168727079.1	H0N27_RS08170	amidohydrolase	12.4318	-2.1272	0.910558	-2.33615	0.0194834	0.0476292
WP_000952702.1	H0N27_RS07725	ATP-dependent Clp protease ATP-binding subunit ClpA	4228.17	-2.15254	0.23819	-9.03709	1.60904e-19	4.17369e-18
WP_000204398.1	H0N27_RS08670	anthranilate 1 2-dioxygenase large subunit	9.75269	-2.15367	0.827368	-2.60303	0.00924031	0.0251793
WP_168726300.1	H0N27_RS09900	iron-containing redox enzyme family protein	155.316	-2.1656	0.490968	-4.41087	1.02956e-05	5.84048e-05
WP_133238874.1	H0N27_RS07185	ABC transporter substrate-binding protein	14.9577	-2.16684	0.562185	-3.85432	0.00011605	0.000525782
WP_001984522.1	H0N27_RS15555	DMT family transporter	44.198	-2.17186	0.551766	-3.9362	8.2783e-05	0.000386928
WP_001133993.1	H0N27_RS11630	O-methyltransferase	173.098	-2.17271	0.328906	-6.60588	3.95169e-11	5.04806e-10
WP_000105399.1	H0N27_RS08280	HlyD family secretion protein	89.9153	-2.17885	0.351395	-6.20056	5.62614e-10	6.28869e-09
WP_168726822.1	H0N27_RS12365	SGNH/GDSL hydrolase family protein	68.8857	-2.19005	0.552617	-3.96306	7.39948e-05	0.0003497
WP_109114552.1	H0N27_RS06480	DNA circularization N-terminal domain-containing protein	12.7059	-2.19378	0.651687	-3.36631	0.000761806	0.00282292
WP_000543879.1	H0N27_RS07335	multidrug efflux transcriptional repressor AdeN	522.223	-2.19405	0.287389	-7.63442	2.26843e-14	3.91276e-13
WP_168726971.1	H0N27_RS07505	EAL domain-containing protein	188.581	-2.19787	0.300271	-7.31961	2.48685e-13	3.98601e-12
WP_228285267.1	H0N27_RS17555	hypothetical protein	7.33371	-2.20399	0.881928	-2.49906	0.0124523	0.032374
WP_154020751.1	H0N27_RS15055	glycosyltransferase family 1 protein	73.1917	-2.21248	0.523237	-4.22845	2.35309e-05	0.000123583
WP_000859331.1	H0N27_RS16535	flavodoxin family protein	7.02016	-2.2197	0.875141	-2.53639	0.0112003	0.0295487
WP_168726597.1	H0N27_RS06655	DUF3164 family protein	13.4397	-2.2301	0.900949	-2.47528	0.0133131	0.0343752
WP_000117148.1	H0N27_RS17530	WYL domain-containing protein	124.412	-2.24471	0.315991	-7.10371	1.21454e-12	1.84242e-11
WP_001198539.1	H0N27_RS05330	multifunctional CCA addition/repair protein	1300.56	-2.24755	0.329254	-6.82618	8.72051e-12	1.22447e-10
WP_000085721.1	H0N27_RS02930	AraC family transcriptional regulator	1392.89	-2.24989	0.341633	-6.58567	4.52824e-11	5.69887e-10
WP_002047584.1	H0N27_RS11975	5-dehydro-4-deoxyglucarate dehydratase	15.9474	-2.25144	0.634117	-3.55052	0.000384478	0.001529
WP_000225919.1	H0N27_RS04240	DUF3106 domain-containing protein	205.346	-2.25653	0.336469	-6.70649	1.99362e-11	2.68822e-10
WP_168726818.1	H0N27_RS12380	hypothetical protein	23.8246	-2.27272	0.565656	-4.01785	5.8731e-05	0.000284864
WP_168726806.1	H0N27_RS12445	hypothetical protein	17.5148	-2.28002	0.698051	-3.26627	0.00108976	0.00389789
WP_086263171.1	H0N27_RS16010	hypothetical protein	33.864	-2.28995	0.520175	-4.40226	1.07127e-05	6.06697e-05
WP_049067690.1	H0N27_RS12780	copper resistance protein NlpE	367.782	-2.2911	0.536502	-4.27044	1.95087e-05	0.000103741
WP_086240237.1	H0N27_RS13825	MFS transporter	282.45	-2.29123	0.656753	-3.48872	0.000485333	0.00188691
WP_001015075.1	H0N27_RS04245	hypothetical protein	178.054	-2.29582	0.390598	-5.87771	4.15971e-09	4.02698e-08
WP_000471033.1	H0N27_RS10215	hypothetical protein	23.8666	-2.29761	0.852624	-2.69476	0.00704397	0.0198799
WP_000626780.1	H0N27_RS13915	LysE family transporter	516.584	-2.29782	0.329171	-6.98062	2.9389e-12	4.3419e-11
WP_168726860.1	H0N27_RS16020	hypothetical protein	81.2092	-2.29873	0.354814	-6.47869	9.25213e-11	1.11882e-09
WP_168726727.1	H0N27_RS14125	hypothetical protein	74.8365	-2.29979	0.355106	-6.47635	9.39677e-11	1.12828e-09
WP_001019905.1	H0N27_RS01635	hemerythrin domain-containing protein	55.9299	-2.30156	0.447881	-5.13877	2.76549e-07	2.06985e-06
WP_000988617.1	H0N27_RS13060	alpha/beta hydrolase	12.2264	-2.30846	0.708552	-3.258	0.00112202	0.00398394
WP_000044599.1	H0N27_RS13955	TetR/AcrR family transcriptional regulator	8.43142	-2.32034	0.808642	-2.86942	0.00411225	0.0123549
WP_151739484.1	H0N27_RS10885	phenylacetate-CoA oxygenase subunit PaaC	108.662	-2.32149	0.92093	-2.52081	0.0117085	0.0306278
WP_000053889.1	H0N27_RS07645	hypothetical protein	13.5862	-2.33123	0.644639	-3.61634	0.000298799	0.00122346
WP_000669565.1	H0N27_RS15050	phosphatase PAP2 family protein	162.844	-2.33161	0.538225	-4.33203	1.47743e-05	8.13666e-05
WP_168726628.1	H0N27_RS04250	RNA polymerase sigma factor	1548.37	-2.33373	0.286491	-8.1459	3.76472e-16	7.39453e-15
WP_154104291.1	H0N27_RS09475	NAD(P)/FAD-dependent oxidoreductase	85.2224	-2.34008	0.513876	-4.55379	5.26883e-06	3.14649e-05
WP_000602467.1	H0N27_RS06325	acyl-CoA dehydrogenase family protein	49.274	-2.34303	0.49102	-4.77177	1.82618e-06	1.20259e-05
WP_168726953.1	H0N27_RS03510	AAA family ATPase	67.846	-2.34955	0.463157	-5.0729	3.918e-07	2.88168e-06
WP_001017319.1	H0N27_RS01490	metal-dependent hydrolase	20.7024	-2.34973	0.565913	-4.1521	3.29432e-05	0.000168338
WP_168726722.1	H0N27_RS14155	Darcynin 1	19.0995	-2.34986	0.641523	-3.66295	0.000249329	0.00104984
WP_190259928.1	H0N27_RS07140	hypothetical protein	7.37687	-2.36132	0.802887	-2.94104	0.00327113	0.0101417
WP_000184213.1	H0N27_RS06630	DDE-type integrase/transposase/recombinase	22.2936	-2.37103	0.577526	-4.10549	4.03456e-05	0.000201313
WP_168726421.1	H0N27_RS11890	OprD family outer membrane porin	141.118	-2.38404	0.357514	-6.66837	2.58658e-11	3.38046e-10
WP_168726510.1	H0N27_RS05075	pirin family protein	92.7987	-2.38453	0.438757	-5.43473	5.48782e-08	4.6272e-07
WP_000203775.1	H0N27_RS10910	APC family permease	22.2385	-2.39413	0.603983	-3.9639	7.37352e-05	0.000348959
WP_000581862.1	H0N27_RS01145	hypothetical protein	313.241	-2.39559	0.542656	-4.41455	1.01219e-05	5.76119e-05
WP_168726532.1	H0N27_RS05435	DUF962 domain-containing protein	185.51	-2.39801	0.366508	-6.54287	6.03511e-11	7.43018e-10
WP_168726473.1	H0N27_RS04130	ChbG/HpnK family deacetylase	29.2248	-2.40016	0.493263	-4.86588	1.13948e-06	7.77499e-06
WP_001034851.1	H0N27_RS16060	YMGG-like glycine zipper-containing protein	202.095	-2.40702	0.531258	-4.5308	5.87618e-06	3.47862e-05
WP_168726252.1	H0N27_RS08715	MFS transporter	35.742	-2.41954	0.482847	-5.01098	5.41532e-07	3.90685e-06
WP_000206124.1	H0N27_RS13935	hypothetical protein	1472.42	-2.4261	0.544428	-4.45623	8.34118e-06	4.79583e-05
WP_225875093.1	H0N27_RS05025	FAD-dependent oxidoreductase	31.1172	-2.43718	0.537007	-4.53845	5.66701e-06	3.36065e-05
WP_168726791.1	H0N27_RS12570	helix-turn-helix domain-containing protein	5.61024	-2.44426	1.01127	-2.41703	0.0156479	0.0393864
WP_000688341.1	H0N27_RS12775	hypothetical protein	9.1417	-2.45011	0.807576	-3.03391	0.00241406	0.00777687
WP_000718865.1	H0N27_RS01005	amino acid permease	51.779	-2.46178	0.494647	-4.97684	6.463e-07	4.62343e-06
WP_168726412.1	H0N27_RS11675	OmpA family protein	603.143	-2.46566	0.419464	-5.87813	4.14928e-09	4.02698e-08
WP_046879517.1	H0N27_RS01835	PspC domain-containing protein	1115.32	-2.46834	0.518135	-4.76388	1.89904e-06	1.24815e-05
WP_163073734.1	H0N27_RS12480	hypothetical protein	7.6718	-2.46952	0.817539	-3.02067	0.00252216	0.00807757
WP_002010078.1	H0N27_RS07050	chlorhexidine efflux PACE transporter AceI	58.1982	-2.46972	0.45105	-5.47549	4.36296e-08	3.70633e-07
WP_000742883.1	H0N27_RS13980	hypothetical protein	34.4034	-2.4765	0.528795	-4.68329	2.82307e-06	1.7964e-05
WP_171527594.1	H0N27_RS11005	ankyrin repeat domain-containing protein	8.50841	-2.47813	0.760287	-3.25946	0.00111624	0.00396757
WP_228285270.1	H0N27_RS17630	HeH/LEM domain protein	8.76487	-2.4828	0.963753	-2.57618	0.00998999	0.026856
WP_001143890.1	H0N27_RS01690	superoxide dismutase family protein	898.751	-2.4859	0.433459	-5.73503	9.74965e-09	8.92973e-08
WP_168726400.1	H0N27_RS11455	minor capsid protein	18.8781	-2.48899	0.542271	-4.58993	4.4339e-06	2.70978e-05
WP_190259930.1	H0N27_RS08265	DcaP family trimeric outer membrane transporter	8.70837	-2.49988	0.776311	-3.22021	0.00128097	0.00447382
WP_190259918.1	H0N27_RS09180	HAD family hydrolase	424.613	-2.5019	0.37774	-6.62333	3.512e-11	4.53756e-10
WP_001098856.1	H0N27_RS10290	oxidoreductase	11.574	-2.50838	0.706662	-3.54962	0.000385789	0.00153144
WP_168726594.1	H0N27_RS06590	glycoside hydrolase family 108 protein	4.02773	-2.51138	1.0534	-2.38407	0.0171223	0.0424993
WP_000243520.1	H0N27_RS06175	alpha-E domain-containing protein	64.3627	-2.52249	0.520789	-4.84361	1.27504e-06	8.64788e-06
WP_000418533.1	H0N27_RS07930	OprD family outer membrane porin	7.40546	-2.52496	0.955464	-2.64266	0.00822587	0.0227989
WP_001088069.1	H0N27_RS01780	hypothetical protein	48.9273	-2.52956	0.487157	-5.19249	2.07499e-07	1.58446e-06
WP_000350212.1	H0N27_RS01040	FAD-dependent oxidoreductase	506.728	-2.53108	0.415975	-6.0847	1.16711e-09	1.22026e-08
WP_000547772.1	H0N27_RS01940	NAD(P)H-binding protein	145.801	-2.53915	0.335904	-7.55915	4.05697e-14	6.8585e-13
WP_001165066.1	H0N27_RS05020	aldehyde dehydrogenase family protein	24.9112	-2.54047	0.545454	-4.65753	3.20021e-06	2.01376e-05
WP_228281189.1	H0N27_RS17580	type I secretion C-terminal target domain-containing protein	251.489	-2.54344	0.386371	-6.58289	4.6139e-11	5.76398e-10
WP_000105718.1	H0N27_RS07280	sulfurtransferase complex subunit TusD	595.051	-2.55273	0.34376	-7.42591	1.12011e-13	1.82112e-12
WP_168726241.1	H0N27_RS08565	catalase family protein	46.2044	-2.56104	0.486274	-5.26665	1.38936e-07	1.09537e-06
WP_000465010.1	H0N27_RS14115	hypothetical protein	40.1715	-2.56722	0.664147	-3.86544	0.00011089	0.000505776
WP_001142469.1	H0N27_RS13165	acyl-CoA thioesterase	483.392	-2.57094	0.272633	-9.43001	4.1005e-21	1.1808e-19
WP_000460184.1	H0N27_RS11010	LysR family transcriptional regulator	16.329	-2.58113	0.593935	-4.34582	1.38756e-05	7.67905e-05
WP_168726766.1	H0N27_RS13085	SDR family oxidoreductase	5.22419	-2.58846	1.04514	-2.47666	0.0132616	0.0342685
WP_000650375.1	H0N27_RS06950	hypothetical protein	13.1753	-2.58949	0.724951	-3.57195	0.00035433	0.00141649
WP_168726368.1	H0N27_RS10930	NAD(P)/FAD-dependent oxidoreductase	37.9119	-2.59755	0.5831	-4.45472	8.40026e-06	4.82163e-05
WP_000146913.1	H0N27_RS10255	malonate decarboxylase subunit epsilon	62.3749	-2.60218	0.804216	-3.23568	0.00121353	0.00425551
WP_000774021.1	H0N27_RS06805	ethanolamine ammonia-lyase subunit EutC	34.2892	-2.61111	0.559139	-4.66987	3.01387e-06	1.9071e-05
WP_079548782.1	H0N27_RS06080	sorbosone dehydrogenase family protein	244.205	-2.6291	0.328614	-8.00057	1.23846e-15	2.29962e-14
WP_000834594.1	H0N27_RS11875	SDR family oxidoreductase	247.157	-2.655	0.644497	-4.11949	3.79704e-05	0.000190863
WP_004747783.1	H0N27_RS11535	LysE family transporter	90.4191	-2.66855	0.552221	-4.8324	1.349e-06	9.1313e-06
WP_001091973.1	H0N27_RS04860	phosphate ABC transporter ATP-binding protein PstB	425.668	-2.66884	0.32191	-8.29066	1.12621e-16	2.36225e-15
WP_168726552.1	H0N27_RS05920	class I SAM-dependent methyltransferase	7.67767	-2.66986	0.884421	-3.01876	0.00253809	0.00811328
WP_168726673.1	H0N27_RS01045	class I SAM-dependent methyltransferase	87.256	-2.67306	0.390401	-6.84697	7.54294e-12	1.07242e-10
WP_001176580.1	H0N27_RS02965	VOC family protein	96.3189	-2.67972	0.325833	-8.22421	1.96475e-16	4.02181e-15
WP_000367582.1	H0N27_RS08935	transcriptional regulator	660.216	-2.68458	0.443551	-6.05246	1.42647e-09	1.4733e-08
WP_168726687.1	H0N27_RS01320	TolC family protein	24.6866	-2.6908	0.748616	-3.59437	0.000325179	0.00131386
WP_000192620.1	H0N27_RS09780	hypothetical protein	22.7035	-2.71531	0.624204	-4.35004	1.36116e-05	7.54521e-05
WP_168726607.1	H0N27_RS06760	tRNA (adenosine(37)-N6)-dimethylallyltransferase MiaA	764.177	-2.71847	0.277381	-9.80048	1.12052e-22	3.39959e-21
WP_001230726.1	H0N27_RS10565	LysR family transcriptional regulator	160.326	-2.74439	0.399147	-6.87565	6.17077e-12	8.88486e-11
WP_000389648.1	H0N27_RS10890	1 2-phenylacetyl-CoA epoxidase subunit B	43.5785	-2.74614	0.756208	-3.63146	0.000281819	0.00116216
WP_032026354.1	H0N27_RS08685	AraC family transcriptional regulator	89.2965	-2.77706	0.518252	-5.35851	8.39114e-08	6.87062e-07
WP_002047119.1	H0N27_RS12500	terminase family protein	6.32876	-2.78923	0.969664	-2.87648	0.00402132	0.0121246
WP_000289091.1	H0N27_RS01525	bacterioferritin-associated ferredoxin	51.3103	-2.79649	0.452874	-6.17498	6.61717e-10	7.25327e-09
WP_168726713.1	H0N27_RS02245	helix-turn-helix transcriptional regulator	113.757	-2.80099	0.411892	-6.80029	1.04406e-11	1.45996e-10
WP_000703571.1	H0N27_RS02285	rRNA maturation RNase YbeY	887.64	-2.80182	0.347656	-8.05918	7.68064e-16	1.44993e-14
WP_000773315.1	H0N27_RS05055	DMT family transporter	4.72101	-2.83038	1.04387	-2.71142	0.00669953	0.0190025
WP_000604789.1	H0N27_RS07285	SDR family NAD(P)-dependent oxidoreductase	954.399	-2.83148	0.294001	-9.63083	5.92464e-22	1.7506e-20
WP_001087274.1	H0N27_RS07590	DUF2750 domain-containing protein	221.579	-2.83792	0.509707	-5.56775	2.58045e-08	2.2483e-07
WP_168727080.1	H0N27_RS08165	hypothetical protein	5.57516	-2.84032	0.928879	-3.0578	0.00222969	0.0072711
WP_001982218.1	H0N27_RS08620	pyrroloquinoline quinone precursor peptide PqqA	27.0798	-2.84557	0.536017	-5.30874	1.10387e-07	8.90965e-07
WP_001987950.1	H0N27_RS08720	AraC family transcriptional regulator	139.069	-2.84994	0.499294	-5.70795	1.14348e-08	1.03892e-07
WP_000258949.1	H0N27_RS01505	TPM domain-containing protein	26.4906	-2.8531	0.534232	-5.34056	9.26574e-08	7.55036e-07
WP_001097630.1	H0N27_RS00120	methionine/alanine import family NSS transporter small subunit	236.611	-2.87108	0.33834	-8.48579	2.14255e-17	4.98657e-16
WP_168726307.1	H0N27_RS10135	arsenate reductase (glutaredoxin)	4.20483	-2.87317	1.2065	-2.38142	0.0172462	0.0427133
WP_004738787.1	H0N27_RS10590	MFS transporter	22.5916	-2.89145	0.6866	-4.21126	2.53955e-05	0.000132892
WP_032060874.1	H0N27_RS11870	NAD(P)/FAD-dependent oxidoreductase	526.634	-2.89358	0.734617	-3.93889	8.18594e-05	0.000383138
WP_072689264.1	H0N27_RS16230	EamA family transporter	20.446	-2.89666	0.564437	-5.13194	2.86769e-07	2.13693e-06
WP_168726472.1	H0N27_RS04125	glycosyltransferase family 2 protein	25.6092	-2.9071	0.606819	-4.79072	1.66181e-06	1.10075e-05
WP_000245150.1	H0N27_RS10260	malonate decarboxylase holo-ACP synthase	50.4969	-2.90783	0.80726	-3.60209	0.000315663	0.00128304
WP_171945432.1	H0N27_RS00280	PQQ-dependent sugar dehydrogenase	76.9853	-2.91236	0.614099	-4.74248	2.11114e-06	1.37426e-05
WP_168726620.1	H0N27_RS07075	TetR family transcriptional regulator	36.1259	-2.92289	0.555679	-5.26003	1.44033e-07	1.1277e-06
WP_001166565.1	H0N27_RS06085	GNAT family N-acetyltransferase	119.654	-2.93501	0.350241	-8.37998	5.29386e-17	1.17572e-15
WP_168726576.1	H0N27_RS06425	hypothetical protein	11.7245	-2.9611	0.746031	-3.96914	7.2133e-05	0.000342808
WP_168726554.1	H0N27_RS05945	LysE family translocator	23.8149	-2.98068	0.611651	-4.87317	1.0982e-06	7.51783e-06
WP_001103036.1	H0N27_RS03335	hypothetical protein	1541.68	-2.99844	0.68886	-4.35276	1.34434e-05	7.4764e-05
WP_000229914.1	H0N27_RS10245	malonate transporter subunit MadM	74.1187	-3.01908	0.652338	-4.6281	3.69045e-06	2.28418e-05
WP_227552426.1	H0N27_RS08740	hypothetical protein	3.53844	-3.03601	1.24872	-2.43131	0.0150445	0.0381528
WP_000587906.1	H0N27_RS10250	malonate transporter subunit MadL	36.7818	-3.05245	0.691119	-4.41667	1.00232e-05	5.72418e-05
WP_168726972.1	H0N27_RS07490	SOS response-associated peptidase family protein	42.9796	-3.06032	0.55512	-5.5129	3.52968e-08	3.03642e-07
WP_001088745.1	H0N27_RS05015	aromatic ring-hydroxylating dioxygenase subunit alpha	21.2333	-3.06184	0.607533	-5.0398	4.6603e-07	3.39822e-06
WP_000437833.1	H0N27_RS06015	hypothetical protein	17.5231	-3.08702	0.883221	-3.49518	0.000473739	0.00184395
WP_000980493.1	H0N27_RS11540	hypothetical protein	98.021	-3.09195	0.353104	-8.75649	2.01431e-18	4.88903e-17
WP_000917295.1	H0N27_RS09015	hypothetical protein	39.9909	-3.10346	0.646266	-4.80215	1.56974e-06	1.04793e-05
WP_000744752.1	H0N27_RS01710	hypothetical protein	172.422	-3.11713	0.356563	-8.74215	2.28708e-18	5.51171e-17
WP_000027403.1	H0N27_RS15300	hypothetical protein	2009.51	-3.14804	0.377095	-8.34813	6.9353e-17	1.5204e-15
WP_168726245.1	H0N27_RS08675	anthranilate 1 2-dioxygenase small subunit	5.46196	-3.15771	1.05989	-2.9793	0.00288911	0.00908999
WP_001010135.1	H0N27_RS15995	hypothetical protein	444.86	-3.17625	0.318752	-9.96464	2.17665e-23	6.84839e-22
WP_000637089.1	H0N27_RS06735	GNAT family N-acetyltransferase	79.2575	-3.20006	0.463465	-6.90464	5.03313e-12	7.27769e-11
WP_000199593.1	H0N27_RS02790	acyl-CoA desaturase	7941.94	-3.20209	0.293339	-10.916	9.66359e-28	3.68954e-26
WP_032057959.1	H0N27_RS06880	fimbria/pilus periplasmic chaperone	57.4803	-3.20376	0.616206	-5.19917	2.00183e-07	1.54245e-06
WP_190259924.1	H0N27_RS03755	Ig-like domain-containing protein	54327.5	-3.21005	0.446877	-7.18329	6.80531e-13	1.04635e-11
WP_168726479.1	H0N27_RS04265	NF038105 family protein	206.779	-3.21829	0.524929	-6.1309	8.73822e-10	9.36671e-09
WP_000052002.1	H0N27_RS10220	cytochrome ubiquinol oxidase subunit I	413.377	-3.22063	0.486909	-6.61444	3.72955e-11	4.78227e-10
WP_002157561.1	H0N27_RS06275	hypothetical protein	249.918	-3.22265	0.342394	-9.41212	4.86237e-21	1.38843e-19
WP_106439746.1	H0N27_RS10895	1 2-phenylacetyl-CoA epoxidase subunit A	226.841	-3.24153	0.754591	-4.29574	1.74112e-05	9.45101e-05
WP_168726448.1	H0N27_RS10830	deoxyguanosinetriphosphate triphosphohydrolase family protein	99.6517	-3.24956	0.467001	-6.95836	3.44261e-12	5.0206e-11
WP_000719498.1	H0N27_RS01675	hypothetical protein	31.137	-3.26543	0.587794	-5.55539	2.76988e-08	2.40103e-07
WP_168726464.1	H0N27_RS04000	TetR/AcrR family transcriptional regulator	3.75158	-3.28148	1.32015	-2.48568	0.0129302	0.0334885
WP_000644154.1	H0N27_RS01785	hypothetical protein	47.7502	-3.29874	0.494376	-6.67252	2.51447e-11	3.32458e-10
WP_000119295.1	H0N27_RS06970	OmpW family protein	78.8509	-3.31368	0.477837	-6.93475	4.06938e-12	5.9093e-11
WP_171527604.1	H0N27_RS05910	acyl-CoA dehydrogenase	52.8164	-3.34187	0.593017	-5.63536	1.74691e-08	1.55393e-07
WP_000792712.1	H0N27_RS01095	TetR/AcrR family transcriptional regulator	6.58196	-3.34192	1.11858	-2.98766	0.00281127	0.00889449
WP_168726570.1	H0N27_RS06320	3-hydroxyacyl-CoA dehydrogenase	40.7288	-3.36071	0.724468	-4.63887	3.50313e-06	2.18415e-05
WP_168726792.1	H0N27_RS12565	DUF559 domain-containing protein	4.69786	-3.36143	1.17055	-2.87166	0.00408321	0.0122785
WP_000697203.1	H0N27_RS12840	esterase	272.744	-3.37098	0.44106	-7.6429	2.12383e-14	3.68202e-13
WP_001056511.1	H0N27_RS01305	SEL1-like repeat protein	2053.16	-3.37214	0.401285	-8.40335	4.33903e-17	9.89532e-16
WP_000749814.1	H0N27_RS10230	hypothetical protein	34.9237	-3.37514	0.527321	-6.40054	1.54832e-10	1.82048e-09
WP_001017580.1	H0N27_RS10265	biotin-independent malonate decarboxylase subunit gamma	76.4428	-3.39461	0.817457	-4.15265	3.28646e-05	0.000168338
WP_168726220.1	H0N27_RS08320	MFS transporter	61.0825	-3.40088	0.50149	-6.78156	1.18884e-11	1.6407e-10
WP_001186959.1	H0N27_RS10655	enoyl-CoA hydratase	42.6369	-3.41096	0.703753	-4.84681	1.25462e-06	8.52639e-06
WP_000735804.1	H0N27_RS13945	NF038215 family lipoprotein	94.4549	-3.43096	0.564651	-6.07626	1.2302e-09	1.27835e-08
WP_060706136.1	H0N27_RS07950	acyl-CoA dehydrogenase family protein	5.41107	-3.46029	1.12717	-3.0699	0.00214133	0.00701662
WP_000854552.1	H0N27_RS12950	hypothetical protein	162.358	-3.47606	0.599826	-5.79512	6.82737e-09	6.40867e-08
WP_000024050.1	H0N27_RS11625	KTSC domain-containing protein	65.9675	-3.4827	0.531252	-6.55566	5.53982e-11	6.89535e-10
WP_000775755.1	H0N27_RS08945	GGDEF domain-containing protein	76.9606	-3.48408	0.418068	-8.33375	7.83194e-17	1.69509e-15
WP_168726799.1	H0N27_RS12495	DUF4055 domain-containing protein	5.55871	-3.51804	1.0618	-3.31329	0.000922038	0.00335808
WP_000041308.1	H0N27_RS11945	OprD family porin	4.68283	-3.52469	1.18525	-2.9738	0.00294141	0.00922041
WP_168726317.1	H0N27_RS10225	cytochrome d ubiquinol oxidase subunit II	315.733	-3.53933	0.493908	-7.16596	7.72425e-13	1.1823e-11
WP_000090977.1	H0N27_RS08325	NAD(P)-dependent oxidoreductase	45.512	-3.56308	0.600501	-5.93351	2.96534e-09	2.94626e-08
WP_000701850.1	H0N27_RS07295	hypothetical protein	68.5966	-3.65506	0.508424	-7.189	6.52674e-13	1.01269e-11
WP_000435195.1	H0N27_RS08270	type II toxin-antitoxin system Phd/YefM family antitoxin	17.5241	-3.69274	0.731127	-5.05075	4.40079e-07	3.22282e-06
WP_168726551.1	H0N27_RS05915	PIG-L family deacetylase	21.365	-3.75568	1.02674	-3.65786	0.000254326	0.00106691
WP_000367436.1	H0N27_RS08990	hypothetical protein	201.721	-3.77296	0.489198	-7.71253	1.23343e-14	2.19434e-13
WP_000120225.1	H0N27_RS07500	universal stress protein	610.503	-3.8442	0.412661	-9.31562	1.21243e-20	3.37691e-19
WP_000058923.1	H0N27_RS12260	MerR family transcriptional regulator	15.1436	-3.86504	0.76886	-5.02697	4.9829e-07	3.61792e-06
WP_000185571.1	H0N27_RS07600	hypothetical protein	903.359	-4.0117	0.334439	-11.9953	3.75998e-33	1.7745e-31
WP_001041177.1	H0N27_RS12035	nuclear transport factor 2 family protein	748.794	-4.0278	0.577142	-6.97887	2.97573e-12	4.37728e-11
WP_001004676.1	H0N27_RS11460	hypothetical protein	6.96297	-4.03646	1.0283	-3.92536	8.6601e-05	0.00040311
WP_000449050.1	H0N27_RS12845	SRPBCC domain-containing protein	1118.02	-4.05295	0.504778	-8.02917	9.81327e-16	1.83217e-14
WP_227552430.1	H0N27_RS11420	hypothetical protein	15.8272	-4.14554	0.754258	-5.49619	3.88092e-08	3.32175e-07
WP_001001666.1	H0N27_RS13985	mechanosensitive ion channel	4171.61	-4.18522	0.555367	-7.53594	4.8482e-14	8.11535e-13
WP_000011679.1	H0N27_RS09740	hypothetical protein	812.65	-4.22778	0.369794	-11.4328	2.86648e-30	1.20251e-28
WP_168726392.1	H0N27_RS11270	hypothetical protein	248.233	-4.33401	0.360017	-12.0383	2.23425e-33	1.06929e-31
WP_000758190.1	H0N27_RS06105	hypothetical protein	193.229	-4.33596	0.367513	-11.7981	3.99249e-32	1.78506e-30
WP_000179474.1	H0N27_RS06940	hypothetical protein	38.1448	-4.35055	0.576685	-7.54407	4.55535e-14	7.66291e-13
WP_000923630.1	H0N27_RS06730	rRNA pseudouridine synthase	532.158	-4.37213	0.535695	-8.1616	3.30619e-16	6.56984e-15
WP_168726320.1	H0N27_RS10285	malonate decarboxylase subunit alpha	93.4443	-4.39829	0.746478	-5.89205	3.81424e-09	3.72436e-08
WP_004841099.1	H0N27_RS08115	type 1 glutamine amidotransferase domain-containing protein	273.009	-4.49661	0.494784	-9.08802	1.00861e-19	2.67755e-18
WP_000761577.1	H0N27_RS13160	hypothetical protein	263.357	-4.50451	0.550692	-8.17974	2.84461e-16	5.75356e-15
WP_032033825.1	H0N27_RS09045	hypothetical protein	1625.6	-4.54882	0.631577	-7.20233	5.91919e-13	9.22634e-12
WP_168726319.1	H0N27_RS10280	triphosphoribosyl-dephospho-CoA synthase	49.2818	-4.63695	0.770619	-6.01718	1.77484e-09	1.79491e-08
WP_024438833.1	H0N27_RS06330	AMP-binding protein	251.47	-4.64459	0.553348	-8.39362	4.71416e-17	1.05979e-15
WP_000420541.1	H0N27_RS06865	hypothetical protein	333.398	-4.66906	0.444212	-10.5109	7.69583e-26	2.81188e-24
WP_171945428.1	H0N27_RS00905	hypothetical protein	8247.53	-4.69168	0.609915	-7.69235	1.44461e-14	2.54342e-13
WP_000129859.1	H0N27_RS10270	biotin-independent malonate decarboxylase subunit beta	59.0719	-4.77868	0.780473	-6.1228	9.19433e-10	9.81948e-09
WP_168726565.1	H0N27_RS06155	hypothetical protein	3379.04	-4.78331	0.534199	-8.95419	3.42252e-19	8.74415e-18
WP_000380899.1	H0N27_RS01015	4-aminobutyrate--2-oxoglutarate transaminase	42.3987	-4.79842	0.719578	-6.66838	2.58649e-11	3.38046e-10
WP_000770269.1	H0N27_RS08195	hypothetical protein	12.1774	-4.8531	1.00597	-4.82428	1.40508e-06	9.49199e-06
WP_000794349.1	H0N27_RS08525	hypothetical protein	110.158	-4.95733	0.642957	-7.7102	1.2562e-14	2.22321e-13
WP_000490267.1	H0N27_RS00270	DUF1328 domain-containing protein	1352.08	-4.99774	0.59832	-8.35296	6.65727e-17	1.46892e-15
WP_000161254.1	H0N27_RS06975	hypothetical protein	58.9707	-5.02362	0.540206	-9.29946	1.41163e-20	3.86831e-19
WP_000783088.1	H0N27_RS05625	NirD/YgiW/YdeI family stress tolerance protein	5027.01	-5.07485	0.417627	-12.1516	5.62305e-34	2.93956e-32
WP_168726508.1	H0N27_RS05065	TetR/AcrR family transcriptional regulator	6.7003	-5.08323	1.28994	-3.94068	8.1252e-05	0.000380819
WP_001140774.1	H0N27_RS12030	gamma-aminobutyraldehyde dehydrogenase	1302.57	-5.08412	0.707688	-7.18412	6.7642e-13	1.04476e-11
WP_000896581.1	H0N27_RS12255	cation diffusion facilitator family transporter	593.957	-5.0886	0.743541	-6.84375	7.71486e-12	1.08776e-10
WP_168726398.1	H0N27_RS11425	hypothetical protein	292.439	-5.1016	0.672673	-7.58406	3.34895e-14	5.71846e-13
WP_000351255.1	H0N27_RS06725	hypothetical protein	174.844	-5.10781	0.57962	-8.81234	1.22566e-18	3.01796e-17
WP_001101639.1	H0N27_RS08315	SDR family oxidoreductase	61.1674	-5.11846	0.850563	-6.01773	1.76877e-09	1.79412e-08
WP_000448953.1	H0N27_RS10275	malonate decarboxylase subunit delta	9.79588	-5.15827	1.39304	-3.70289	0.000213157	0.000909934
WP_168727018.1	H0N27_RS16235	TetR/AcrR family transcriptional regulator	50.6149	-5.17991	0.580155	-8.9285	4.31826e-19	1.09503e-17
WP_000072984.1	H0N27_RS12530	hypothetical protein	8.77095	-5.18431	1.40314	-3.69478	0.000220076	0.000937115
WP_079276082.1	H0N27_RS16000	alpha/beta hydrolase	202.858	-5.41382	0.545139	-9.93107	3.04963e-23	9.50701e-22
WP_168726334.1	H0N27_RS10495	hypothetical protein	40.6064	-5.70512	0.753226	-7.57424	3.61243e-14	6.13753e-13
WP_000044010.1	H0N27_RS08590	hypothetical protein	45.5659	-5.72122	0.880904	-6.49472	8.31892e-11	1.00956e-09
WP_001046931.1	H0N27_RS09870	hypothetical protein	369.146	-5.72631	0.520645	-10.9985	3.88505e-28	1.5174e-26
WP_168726242.1	H0N27_RS08570	hypothetical protein	126.28	-5.91591	0.640177	-9.24105	2.44101e-20	6.63563e-19
WP_000750672.1	H0N27_RS06875	spore coat U domain-containing protein	699.64	-6.16734	0.545502	-11.3058	1.22809e-29	5.08907e-28
WP_001136787.1	H0N27_RS08575	hypothetical protein	763.004	-6.21285	0.392135	-15.8437	1.55472e-56	3.52196e-54
WP_001043467.1	H0N27_RS09865	DMT family transporter	1180.16	-6.31997	0.657551	-9.61138	7.15823e-22	2.09687e-20
WP_000482091.1	H0N27_RS10475	CinA family protein	24.4826	-6.35039	1.0005	-6.34721	2.19253e-10	2.54733e-09
WP_000950251.1	H0N27_RS12250	LysE/ArgO family amino acid transporter	629.371	-6.41995	0.47381	-13.5496	7.96322e-42	6.76475e-40
WP_001017554.1	H0N27_RS10570	indolepyruvate ferredoxin oxidoreductase family protein	3902.38	-6.49217	0.472692	-13.7345	6.31205e-43	5.6443e-41
WP_168726553.1	H0N27_RS05930	NirD/YgiW/YdeI family stress tolerance protein	380.823	-6.63411	0.52349	-12.6728	8.36302e-37	5.46491e-35
WP_000543705.1	H0N27_RS13990	hypothetical protein	4367.9	-6.63467	0.456699	-14.5274	8.1199e-48	1.0219e-45
WP_168726332.1	H0N27_RS10465	catalase HPII	6353.5	-6.67733	0.5042	-13.2434	4.92525e-40	3.71911e-38
WP_000086293.1	H0N27_RS08985	hypothetical protein	1432.53	-6.82539	0.482636	-14.1419	2.09526e-45	2.45506e-43
WP_000040106.1	H0N27_RS13820	trehalose-6-phosphate synthase	2692.16	-6.88549	0.664869	-10.3562	3.92397e-25	1.3746e-23
WP_000251637.1	H0N27_RS10500	hypothetical protein	75.1208	-7.05949	1.56438	-4.51265	6.40234e-06	3.77039e-05
WP_000983630.1	H0N27_RS10455	DUF6367 family protein	15.89	-7.09906	1.49151	-4.75966	1.93923e-06	1.27211e-05
WP_168726615.1	H0N27_RS06980	DNA breaking-rejoining protein	19.3515	-7.40122	1.37191	-5.39484	6.85848e-08	5.71204e-07
WP_168726384.1	H0N27_RS11165	glutathione-dependent formaldehyde dehydrogenase	418.872	-7.40439	0.790328	-9.36876	7.33866e-21	2.07806e-19
WP_001127326.1	H0N27_RS11465	hypothetical protein	5034.25	-7.44166	0.388611	-19.1494	9.79952e-82	8.3247e-79
WP_001145676.1	H0N27_RS10470	iron-containing redox enzyme family protein	2578.49	-7.69886	0.443271	-17.3683	1.43402e-67	5.41422e-65
WP_168726735.1	H0N27_RS13815	trehalose-phosphatase	503.325	-7.72493	0.699505	-11.0434	2.35857e-28	9.3191e-27
WP_168726333.1	H0N27_RS10490	hypothetical protein	329.422	-7.80226	0.632081	-12.3438	5.26287e-35	2.94018e-33
WP_001088962.1	H0N27_RS11545	four-helix bundle copper-binding protein	2507.27	-7.8365	0.569766	-13.7539	4.8252e-43	4.43136e-41
WP_000432325.1	H0N27_RS10460	SDR family oxidoreductase	611.943	-7.97259	0.758812	-10.5067	8.04786e-26	2.90922e-24
WP_001094391.1	H0N27_RS05905	DUF2171 domain-containing protein	785.245	-8.73664	0.848813	-10.2928	7.59568e-25	2.60708e-23
WP_000132045.1	H0N27_RS10485	hypothetical protein	19962.1	-9.79195	0.491107	-19.9385	1.8848e-88	2.13485e-85
WP_000108365.1	H0N27_RS10480	hypothetical protein	58925.2	-10.0409	0.413877	-24.2607	5.09462e-130	8.65576e-127
WP_000644342.1	H0N27_RS11430	DUF4142 domain-containing protein	4627	-10.0648	0.652273	-15.4304	1.02304e-53	1.73815e-51
WP_001123846.1	H0N27_RS06945	hypothetical protein	1482.82	-11.009	0.708882	-15.5302	2.16872e-54	4.09406e-52
